# Supplementary material for: Characterization of PRDM9 Multifunctionality in Yak Testes Through Protein Interaction Mapping
Source: Int J Mol Sci. 2025 Feb 8;26(4):1420. doi: 10.3390/ijms26041420 (PMC11855755; doi:10.3390/ijms26041420)
Supplement: Supplementary file 1 [file ijms-26-01420-s001.zip]

Archive with 4 entries (4 files):
- supplymentary table S1.xlsx
- supplymentary table S2.xlsx
- supplymentary table S3.xlsx
- supplymentary table S4.xlsx
