# Supplementary material for: Characterization of PRDM9 Multifunctionality in Yak Testes Through Protein Interaction Mapping
Source: Int J Mol Sci. 2025 Feb 8;26(4):1420. doi: 10.3390/ijms26041420 (PMC11855755; doi:10.3390/ijms26041420)
Supplement: Supplementary file 1 [file ijms-26-01420-s001.zip › supplymentary table S1.xlsx]

## Sheet: 删重
Y2H gene sequences
Serial Number	Sequence	Results
>a2304137164Y023692-BD-PRDM9-3_T7.seq	GGAGAACAAGGAGTACCATACGACGTACCAGATTACGCGCATATGGCCATGGAGGCCAGTGAATTCAAAGCAGTGGTATCAACGCAGAGTGGCCATTATGGCCGGGGGTGAACGGTGGGTCTGTCGCTTCAGACAGGGGTGGACCTCGGCTCTGGGGCTCGGCCGCTGGGCCGCGGGGCGTCCGGCCTGCGGCCGGATCCTGGCTCCTCTCCTGGCGTCGTCGTTGAAGTCGAGCGCCCTGGCTCGCGCGGCCCCTCCCCCTCCTGAGGACAGACGCCTCCTGGAGCTTCCTGAGCTGGCTTTCTATTTTAGTCATTCTATTCTGCTTCCTGAAAATTCCACCAGCTTGTCCTCGGCGGAGAGAAGATGTTCTCTCGTTGTTCCTTTTTTCAAAAGCAA…	>ENSBTAT00000072836.1 cds primary_assembly:ARS-UCD1.2:9:18855196:18859007:-1 gene:ENSBTAG00000048976.1 gene_biotype:protein_coding transcript_biotype:protein_coding
>a2304137165Y023692-BD-PRDM9-4_T7.seq	GGGGGCAACAGGGGGTACCATACGACGTACCAGATTACGCACATATGGCCATGGAGGCCAGTGAATTCAAAAGCAGTGGTATCAACGCAGAGTGGCATCTTGGCCAGGCAGGATAGTATGGGGCCTCCACCTTCCTGAAACAGGTTCCTCTGGAAGTAGATATGGCAGGTCAAACCAAAGAATATGCTTTTAAGGCTATTAACCAGGGTGGCCTTACATCAGTAGCTGTCAGAGGGAAAGACTGTGCAGTAATTGTCACACAGAAGAAAGTACCTGACAAATTACTGGATTCCAGCACAGTGACTCACTTATTCAAGATAACTGAAAACATTGGCTGTGTGATGACAGGAATGACAGCTGACAGTAGATCCCAGGTACAGAGGGCACGCTATGAGGCAG…	>ENSBTAT00000012773.5 cds primary_assembly:ARS-UCD1.2:21:45548878:45572660:1 gene:ENSBTAG00000009683.5 gene_biotype:protein_coding transcript_biotype:protein_coding gene_symbol:PSMA6 description:proteasome 20S subunit alpha 6 [Source:VGNC Symbol;Acc:VGNC:33441]
>a2304137168Y023692-BD-PRDM9-7_T7.seq	CCGGGCGCCCAGGAAGGTACCATACGACGTACCAGATTACGCTCATATGGCCATGGAGGCCAGTGAATTCaAAAGCAGTGGTATCAACGCAGAGTGGCCATTATGGCCGGGGGTCCGAAGAGGGACGGGACGCATTTTGGGAATGTTGGAGTCGCTGTTGGCTCTTGGTGGCCTGGTGCTGCTTCGGGACTCCGTGGAGTGGGAGGGGCGTAGTCTCCTGAAGGCGCTTGTCAAGAAATCTGCGTTGTGTGGGGAGCAAGTCCACGTCCTAGGCTGTGAAGTGAGCGAAGAAGAGTTTCGTGAAGGTTTGACTCCAGTATCAACAGCCGGCTGGTTTACCATGATCTCTTTAGAGACCCTCTCAGCTGGTCAAAACCTGGGAAAGCCCTTCCTGGCGGG…	>ENSBTAT00000083778.1 cds primary_assembly:ARS-UCD1.2:19:26963393:26969604:1 gene:ENSBTAG00000019446.6 gene_biotype:protein_coding transcript_biotype:protein_coding gene_symbol:ELP5 description:elongator acetyltransferase complex subunit 5 [Source:VGNC Symbol;Acc:VGNC:28458]
>a2304137169Y023692-BD-PRDM9-8_T7.seq	GGGGCACAATGGAATACCATACGACGTACCAGATTACGCTCATATGGCCATGGAGGCCAGTGAATTCACAAGAGTGGTATCAACGCAGAGTGGCCCAGTATGTGGTGCGAGAAGAAGAAATGGGGGAGGAAGAGGAGGTGGAACGGGAGATCATAAAACAGGAAGAAAGTGTGGATCCCGACTACTGGGAGAAATTGCTGCGGCACCATTATGAGCAGCAGCAAGAAGATCTGGCCCGAAACCTGGGCAAAGGAAAAAGAATTCGTAAACAGGTCAACTACAATGATGGCTCGCAGGAGGACCGAGATTGGCAGGACGACCAGTCCGACAACCAGTCCGATTATTCGGTGGCCTCAGAGGAAGGTGATGAAGACTTTGACGAACGTTCAGAAGCTCCCC…	>ENSBTAT00000019612.6 cds primary_assembly:ARS-UCD1.2:5:103817796:103847333:1 gene:ENSBTAG00000014734.6 gene_biotype:protein_coding transcript_biotype:protein_coding gene_symbol:CHD4 description:chromodomain helicase DNA binding protein 4[Source:VGNC Symbol;Acc:VGNC:27280]
>a2304137171Y023692-BD-PRDM9-10_T7.seq	CGGAGCGGTTGGAGTCCAATACGACGTACCAGATTACGCTCATATGGCCATGGAGGCCAGTGAATTCAAAGCAGTGGTATCAACGCAGAGTGGCCATTATGGCCGGGATTCTAGAGGCCGAGGCGGCCGACACGTTTTTTTTTTTGTTTTTTTTTTTAAGGGGGGCCCTTGGGGCAACCCGGAATGGAAAGTGGAAAAAATTTTTTTTGGGTTGAAATACCGGCGGAAGCACCCGGGGGGGGGAAAAACCCGTACCGGGAACGGGATCTGTGGATTAACCTTGATCGAAATGCCACCCCCCCAAAAGCCCCGAAATTTCGGGGCAAACCCCTGGGGGGAAAAGCCATTGGGAAGCCTGGCCGGGATTGGCAAATTCCTGGGCAAAAAACTGGAGGAAAG…	>ENSBTAT00000082446.1 cds primary_assembly:ARS-UCD1.2:29:44093983:44095654:1 gene:ENSBTAG00000031875.4 gene_biotype:protein_coding transcript_biotype:protein_coding gene_symbol:BANF1 description:BAF nuclear assembly factor 1 [Source:VGNC Symbol;Acc:VGNC:54634]
>a2304137172Y023692-BD-PRDM9-11_T7.seq	GCGGGGAAAGGAGGTACCATACGAACGTACCAGATTACGCTCATATGGCCATGGAGGCCAGTGAATTCAAGCAGTGGTATCAACGCAGAGTGGCCATTATGGCCGGGGGCTGAGTCAAGTGGGAGACAGACTTTCGTAAGGGCTAGAGAAACCAAGAGACTGCCACCATGGCAGGGAAGCCCACTCTTCACTATTTCAATGGACGCGGCAGAATGGAGTGCATTCGGTGGCTCCTAGCTGCAGCTGGAGTGGAGTTTGAAGAGAAATTTATAGAAAAACCAGAAGACTTGGATAAGTTAAAAAATGATGGGAGTTTGATGTTCCAGCAAGTGCCAATGGTTGAAATTGATGGGATGAAGCTGGTGCAGACCAGAGCCATTCTCAACTACATTGCCACCA…	>ENSBTAT00000005618.6 cds primary_assembly:ARS-UCD1.2:23:25122359:25137232:-1 gene:ENSBTAG00000021516.6 gene_biotype:protein_coding transcript_biotype:protein_coding gene_symbol:GSTA1 description:glutathione S-transferase alpha 1 [Source:NCBI gene (formerly Entrezgene);Acc:777644]
>a2304137176Y023692-BD-PRDM9-15_T7.seq	CGTTGGAGGAGCCCATTGGAATACCATACGACGTACCAGATTACGCTCATTATGGCCATGGAGGCCAGTGAAtTCAAAAGCAGTGGTATCAACGCAGAGTGGCATTATGGCCGGGAAAAACATCTTCTCTTTGAGGTACAACCTGGGTCTGATTCCTCTGCCTTTTGGAAAGTGGTTGTACGAGTGGTCTGTACCAAGATTAACAAAAGCAGTGGCATTGTGGAAGCATCACGGATCATGAATTTGTACCAGTTTATCCAGCTTTATAAAGACATCACAAGTCAAGCAGCGGGAGTATTAGCACAGAGCTCCACCTCTGAAGACGCTGATGAAAACTCAGCATCTGTAACATCTTGTCAGGCTAGTCTTTGGATGGGAAGGGCAAAGCAGCTGACTGAC…	>ENSBTAT00000021020.5 cds primary_assembly:ARS-UCD1.2:15:42143138:42177749:1 gene:ENSBTAG00000015824.5 gene_biotype:protein_coding transcript_biotype:protein_coding gene_symbol:RNF141 description:ring finger protein 141 [Source:VGNC Symbol;Acc:VGNC:34025]
>a2304137178Y023692-BD-PRDM9-17_T7.seq	GAGGCACATGCAGTACCATACGACGTACCAGATTACGCTCATATGGCCATGGAGGCCAGTGAATTCAAGCAGTGGTATCAACGCAGAGTGGCCATTATGGCCGGGGGACATTGAGAAGCAGGATGCTAAAATCAGTGTCATGAGCAAGTTGCTAAGCCAGCCAGTGGCTCTGCCTCCAAGCACTGAATCCAACTTCCCGGGGTTCAGGTCCACTGAGAGTGGACTCTGACACAGGCTGTCAGGACATGGACCTCTCACCTCCTTGTTGCCCCAACTTCTGCCCTGGTGGGAGATAGCAAGAGAGACGAAAGCATGTGGGTGAATCATGAACTTCTTTGAAGGCGATCCTGTGTGAATGGAAACGCTGTTGTTATTACTTTATGTGGGATGGTAGAATCA…	>ENSBTAT00000023118.6 cds primary_assembly:ARS-UCD1.2:3:103464627:103471995:-1 gene:ENSBTAG00000017386.6 gene_biotype:protein_coding transcript_biotype:protein_coding gene_symbol:C3H1orf50 description:chromosome 3 C1orf50 homolog [Source:VGNC Symbol;Acc:VGNC:52712]
>a2304137183Y023692-BD-PRDM9-22_T7.seq	AGCGCGCCATGGGAAGGTAACCATACGACGTACCAGATTACGGCTCATATGGCCATGGAGGCCAGTGAATTCAAGCAGTGGTATCAACGCAGAGTGGCCATTATGGCCGGGGGGAGTTGCGCAGGCCGGGCAGAGCTGACGCCAGAGGCCGAGCGAGCGGTTGGGCGCGATGCCGTACGCCAACCAGCCCACAGTGCGGATCACGGAGCTCACCGACGAGAATGTCAAGTTCATCATCGAGAACACGGACCTGGCGGTGGCAAATTCTATCCGGAGGGTCTTCATCGCTGAGGTGCCCATAATAGCAATTGACTGGGTTCAGATTGATGCCAATTCCTCCGTCCTTCATGACGAGTTCATTGCTCACAGACTTGGATTAATCCCTCTCACCAGTGACGA…	>ENSBTAT00000002420.5 cds primary_assembly:ARS-UCD1.2:18:25458202:25466516:1 gene:ENSBTAG00000001856.5 gene_biotype:protein_coding transcript_biotype:protein_coding gene_symbol:POLR2C description:RNA polymerase II subunit C [Source:VGNC Symbol;Acc:VGNC:33137]
>a2304137188Y023692-BD-PRDM9-27_T7.seq	TGGGCGCCTGTAGTACCATACGACGTACCAGATTACGCTCATATGGCCATGGAGGCCAGTGAATTCAAAGCAGTGGTATCAACGCAGAGTGGCCATTATGGCCGGGGACGACTTCAACTATGGCAGCTGTGTGGCCTCCGCCAGCGTGCACATCCGAATGGCCTTTCTAAGAAAAGTCTACAGCATCCTTTCTCTCCAAGTTCTCTTAACTACAGTGACATTGGCATTTTTTTTATACTTTGATTCTATACGGACATTTGTACATGAAAGTCCTGCCTTAATTTTGGTGTTGGCCCTTGGATCCTTGGGTTTGATTTTAGCCTTGACTGTAAACAGACATAAGCATCCCCTTAACCTATACCTGCTTTTTGGATTTACACTGTTGGAATCTCTGACCGT…	>ENSBTAT00000008243.6 cds primary_assembly:ARS-UCD1.2:5:47645210:47661694:1 gene:ENSBTAG00000026993.5 gene_biotype:protein_coding transcript_biotype:protein_coding gene_symbol:TMBIM4 description:transmembrane BAX inhibitor motif containing 4 [Source:NCBI gene (formerly Entrezgene);Acc:513242]
>a2304137189Y023692-BD-PRDM9-28_T7.seq	GCGGGGCGTGGATACCATACGACGTACCAGATTACGCTCATATGGCCATGGAGGCCAGTGAATTCAAAAGCAGTGGTATCAACGCAGAGTGGCCATTATGGCCGGGGGGCGAATCGGCGGTTTCCGGTTCCGCCGCCCTCTTTCTCTTCAACCAGGCGGCAGAGCAGCAGGCGCAGAGATGCAGATCTTTGTGAAGACCCTGACGGGCAAGACCATCACCCTTGAGGTCGAGCCCAGTGACACCATTGAGAATGTCAAAGCCAAAATCCAAGACAAGGAGGGCATCCCACCTGACCAGCAGCGGCTGATCTTCGCGGGCAAACAGCTGGAGGACGGCCGCACTCTGTCAGATTACAATATCCAGAAAGAGTCCACCCTGCACTTGGTGCTTCGTCTGCG…	>ENSBTAT00000010176.3 cds primary_assembly:ARS-UCD1.2:7:4603746:4606130:-1 gene:ENSBTAG00000007737.3 gene_biotype:protein_coding transcript_biotype:protein_coding gene_symbol:UBA52 description:ubiquitin A-52 residue ribosomal protein fusion product 1 [Source:VGNC Symbol;Acc:VGNC:49988]
>a2304137191Y023692-BD-PRDM9-30_T7.seq	GCGGGCCCCTTGCAGTACCATACGACGTACCAGATTACGCTCATATGGCCATGGAGGCCAGTGAATTTAAAGCAGTGGTATCAACGCAGAGTGGCCATTATGGCCGGGGAAGGGGAAAGGCGTTAGAAAACACCACGCACCCAACATCTCACCAGCAGTAAAGTGGTTCTCTTCAACACCGGGATCTATGTGTTAACCTGTCTTTGTATCGTCAAGATGTCTCTTTCTAAGAAGTTAACTTTGGACAAAGTGGATGTGAAAGGGAAGCGAGTCGTCATGAGAGTTGACTTCAATGTCCCCATGAAGAAGAACCAGATTACAAACAACCAAAGAATCAAGGCCTCTCTCCCAAGCATCAAGTACTGTCTGGATAATGGAGCCAAGTCAGTAGTTCTTATG…	>ENSBTAT00000001187.6 cds primary_assembly:ARS-UCD1.2:X:74244893:74267571:-1 gene:ENSBTAG00000000894.6 gene_biotype:protein_coding transcript_biotype:protein_coding gene_symbol:PGK1 description:phosphoglycerate kinase 1 [Source:VGNC Symbol;Acc:VGNC:32789]
>a2304137192Y023692-BD-PRDM9-31_T7.seq	GGGGCCCATGCATACCATACGACGTACCAGATTACGCTCATATGGCCATGGAGGCCAGTGAATTCAAAAGCAGTGGTATCAACGCAGAGTGGccaTTATGGCCGGGGGTAGCCAGAGAGTATACAGCGGAACCGGCGGAGGCGACAGAGCTAAGGCGGTAGTACCGGAGACAGTGACGGCAGCAGCAATGGCCGGAGCGGGGCCAGCCCCGGGCCTCCCGGGTGCAGGAGGACCCGTGGTTCCGGGTCCTGGTGCCGGCATCCCTGGAAAGAGCGGCGAGGAACGCTTGAAGGAGATGGAGGCGGAGATGGCCCTGTTTGAGCAGGAAGTTCTGGGGGCTCCCGTAACAGGAATCCCAACTGCCGTGCCTGCGGTGCCCACAGTCCCCACGGTTGAAGC…	>ENSBTAT00000017884.4 cds primary_assembly:ARS-UCD1.2:18:46355865:46363445:1 gene:ENSBTAG00000013440.5 gene_biotype:protein_coding transcript_biotype:protein_coding gene_symbol:RBM42 description:RNA binding motif protein 42 [Source:VGNC Symbol;Acc:VGNC:33801]
>a2304137196Y023692-BD-PRDM9-35_T7.seq	GGGCCCGCACATGGGGGGAACCAATACGACGTTACCAGATTACGCTCAATATGGCCATGGAGGCCAGTGAATTCAAAAGCAGTGGTATCAACGCAGAGTGGCCATTATGGCCGGGAATGCGAGAGGCCAGACGGCATACGACCTGGCCCTGGAAAGTGGGGATGAGCCCGTCACCTCGCTCTTTGCTGCTAAGCTTGGCCTGGATGAACGCTAAGCCTGAAAGCCCCACGGGCATCATTCAGAGAAGTCACCCAGCTCCGGCTGTGCTGTGTTCGCTTCCTTCCAAATGCATATTCGAGGTTTGGAAATCGAGCTTGAGAGCCACTCATAAGATTTTAAAAACTATGTGACAGTGTAAGCCACCCATGCCCTCACTCCCTGAGTATTTCCCCAAACGCC…	>ENSBTAT00000078088.1 cds primary_assembly:ARS-UCD1.2:13:38481437:38530859:-1 gene:ENSBTAG00000004622.6 gene_biotype:protein_coding transcript_biotype:protein_coding gene_symbol:DZANK1 description:double zinc ribbon and ankyrin repeat domains 1 [Source:VGNC Symbol;Acc:VGNC:28283]
>a2304137209Y023692-BD-PRDM9-48_T7.seq	GAAGACCCAGCAGTACATACGACGTACCAGATTACGCTCATATGGCCATGGAGGCCAGTGAATTCAAAAGCAGTGGTATCAACGCAGAGTGGCCATTATGGCCGGGACAGATGCAATCCAAAGCTGGTTTAACGAGCACCACGATTTTATCTATGGTTCAGGACCAAAGAGCGCCGGTGCAATTGTTGGACATTATACTCAGCTTGTCTGGTACTCATCTTTCCGTGTTGGATGTGGAATTGCCTACTGCCCCAATCAAGAGAGTCTAAAATACTATTACGTTTGCCAATACTGTCCCGCTGGTAACAACGTGAGTAAAAAGAATACCCCTTACCAACAAGGAGCACCTTGCGGCAGCTGCCCTGGTAACTGTGACAATGGATTATGCACCAATACTTG…	>ENSBTAT00000002805.6 cds primary_assembly:ARS-UCD1.2:23:22413744:22439196:-1 gene:ENSBTAG00000002166.6 gene_biotype:protein_coding transcript_biotype:protein_coding gene_symbol:CRISP2 description:cysteine rich secretory protein 2 [Source:VGNC Symbol;Acc:VGNC:53964]
>a2304137217Y023692-BD-PRDM9-56_T7.seq	GGGGGGCCCCTGTAATTACCTTACGACGTACCAGATTACGCTCATATGGCCATGGAGGCCAGTGAATTCAAAAGCAGTGGTATCAACGCAGAGTGGCCATTATCCGGGGGTGGACCGAGAGGTGTCAACTTCGGAGGAGCCAAGAGGGGCCGAGATGCATCCAGAGCGTTTGTGACCGGGGACTACTCTGAAGCAGGCCTTGTAGATGATGTATCCGACCTGTCATTTTCTGAGATGCTGACACTCCAAAACTGGCTTTCATTCTATGAGAAGAACTACAAATTCATTGGAAGGGTGATAGGAAGGTTTTACGGAGAGGATGGGCTCCCCACCCCAGAACTGACCCAGGCAGAAGCCATGATGACCAAAGGCTTGGAATCAGACAGACAGGAGCTGATA…	>ENSBTAT00000021708.6 cds primary_assembly:ARS-UCD1.2:19:24711205:24716946:1 gene:ENSBTAG00000016319.6 gene_biotype:protein_coding transcript_biotype:protein_coding gene_symbol:CYB5D2 description:cytochrome b5 domain containing 2 [Source:VGNC Symbol;Acc:VGNC:50262]
>a2304137218Y023692-BD-PRDM9-57_T7.seq	GTGGCCCATGCATACCATACGACGTACCAGATTACGCTCATATGGCCATGGAGGCCAGTGAATTCAAGCAGTGGTATCAACGCAGAGTGGCCATTATGGCCGGGGGGGGCGGGGGCGGGCCATGGCCCTGCTGCTGTGCCTGGGCCTGACAGCAGCGCTGGCCCGCGGCTGCTTGCACTGCCATGGTAACTTCTCGGATAAGTTTTCCTTCTACCGCCATCACGTGAACCTCAAGTCCTGGTGGGTGGGCGACATCCCCGTGTCGGGCTCTCTGCTGAGCGACTGGAGCCAGGACACAATGAAGGAGCTGCACCTGGCCATCCCTGCGGAGATCACCCGGGAGAAGCTGAACCAAGTGGCGAACGCCGTGTACCAGAGGATGGATCAACTGTACCAGGG…	>ENSBTAT00000035773.5 cds primary_assembly:ARS-UCD1.2:7:21448720:21451824:-1 gene:ENSBTAG00000025448.5 gene_biotype:protein_coding transcript_biotype:protein_coding gene_symbol:IZUMO4 description:IZUMO family member 4 [Source:VGNC Symbol;Acc:VGNC:30357]
>a2304137221Y023692-BD-PRDM9-60_T7.seq	TGGGCCCACATGTGAGTACCATACGACGTACCAGATTACGCGCATATGGCCATGGAGGCCAGTGAATCTCAAAAGCAGTGGTATCAACGCAGAGTGGCCATTATGGCCGGGGCTCTACGCCAGCCCTTCAAGATGCCGAAGGGAAAGAAGGCCAAGGGGAAGAAGGTGGCCCCGGCCCCGGCCGTGGTGAAGAAGCAGGAGGCCAAGAAGGTGGTCAACCCCCTGTTCGAGAAGAGGCCCAAGAATTTTGGCATTGGACAGGACATCCAACCCAAGAGGGACCTCACCCGCTTTGTCAAATGGCCCCGCTACATCCGGCTGCAGCGGCAAAGGGCTATTCTCTATAAGCGGCTGAAAGTGCCTCCTGCAATTAACCAGTTCACGCAGGCCTTGGACCGA…	>ENSBTAT00000015358.4 cds primary_assembly:ARS-UCD1.2:11:104255845:104259161:1 gene:ENSBTAG00000011559.4 gene_biotype:protein_coding transcript_biotype:protein_coding gene_symbol:RPL7A description:ribosomal protein L7a [Source:VGNC Symbol;Acc:VGNC:49957]
>a2304137225Y023692-BD-PRDM9-64_T7.seq	GGGGCCACATGTAGTTACCATACGACGTACCAGATTACGCTCATATGGCCATGGAGGCCAGTGAATTCAAGCAGTGGTATCAACGCAGAGTGGCCATTATGGCCGGGGGCGGGCGGCAAGATGGAAGACTACCAGGCCGCCGAGGAGACTGCTTTTGTTGTTGATGAAGTGAGCAACATCGTAAAAGAGGCCATAGAAAGCGCCATCGGTGGCAACGCCTATCAGCACAGCAAAGTCAATCAGTGGACCACAAACGTAGTGGAGCAGACCTTAAGCCAACTCACCAAGCTGGGGAAGCCATTTAAGTACATCGTGACCTGTGTGATCATGCAGAAGAATGGAGCGGGCCTGCACACGGCAAGCTCGTGCTTCTGGGACAGCTCCACCGATGGGAGCTGC…	>ENSBTAT00000073135.1 cds primary_assembly:ARS-UCD1.2:1:136696251:136696592:1 gene:ENSBTAG00000049044.1 gene_biotype:protein_coding transcript_biotype:protein_coding
>a2304137237Y023692-BD-PRDM9-76_T7.seq	TGGGCGAAGGAGGTACCATACGACGTACCAGATTACGCTCATATGGCCATGGAGGCCAGTGAATTCAAAGCAGTGGTATCAACGCAGAGTGGCCATTATGGCCGGGGGGCCAAAGCCATGAAAACAAAAGAGCCTGTTAAAAAAATTTTTGTTGGTGGCCTTTCTCCAGATACACCTGAAGAGAAAATAAGGGAGTACTTTGGTGGTTTTGGTGAGGTTGAATCCATAGAGCTCCCCATGGACAACAAGACCAATAAGAGGCGTGGATTCTGCTTTATTACCTTTAAGGAAGAGGAACCAGTGAAGAAGATAATGGAAAAGAAATATCACAATGTTGGTCTTAGTAAATGTGAAATCAAAGTAGCTATGTCGAAGGAACAGTATCAGCAACAGCAGCAG…	>ENSBTAT00000056365.2 cds primary_assembly:ARS-UCD1.2:6:97143335:97160435:-1 gene:ENSBTAG00000013952.6 gene_biotype:protein_coding transcript_biotype:protein_coding gene_symbol:HNRNPD description:heteroous nuclear ribonucleoprotein D [Source:VGNC Symbol;Acc:VGNC:52786]
>a2304137248Y023692-BD-PRDM9-87_T7.seq	GGAGGGAATGAAGTACAATACGACGTACCAGATTACGCTCATATGGCCATGGAGGCCAGTGAATTCAAAAGCAGTGGTATCAACGCGAGTGGCCATTATGGCCGGGGGGTTTTTGAAACTGAAGCTCTGGTTGGCCCGAATAAGTAATAGTAGAAAAGGCTCCTAAAGCTCGGATAGGAGACCTGGACAAAAAGAAATACCTGGTGCCTTCTGATCTTACAGTTGGTCAGTTCTACTTCTTAATCCGGAAGCGAATTCATCTCCGAGCAGAGGATGCCTTGTTTTTCTTCGCCAACAACGTCATTCCGCCCACCAGTGCCACGATGGGTCAGCTGTACCAGGAACACCATGAAGAAGACTTCTTTCTATACATTGCCTACAGTGATGAAAGTGTCTACG…	>ENSBTAT00000019814.3 cds primary_assembly:ARS-UCD1.2:19:26954142:26956071:-1 gene:ENSBTAG00000014883.3 gene_biotype:protein_coding transcript_biotype:protein_coding gene_symbol:GABARAP description:GABA type A receptor-associated protein [Source:VGNC Symbol;Acc:VGNC:29185]
>a2304137251Y023692-BD-PRDM9-90_T7.seq	TAAAGCCAATGCATACCATACGACGTACCAGATTACGCTCATATGGCCATGGAGGCCAGTGAATTCAAAAGCAGTGGTATCAACGCAGAGTGGCCATTATGGCCGGGGGGGGGGAGGGGGTTGTCTGTGGGCAAGATGGCGGCGACTGCAGCCGGTGTGGGCCGATTAAAGGAAGAGGCGTTGCGGCGAAAGGAACGGCTGAAGGCCCTACGGGAGAAAACCGGACGCAAGGACAAGGAAGACGGGGAGCCAAACACCAAGCAGCTCAAAGAAGGGGAGGAGGAAGGCGAGAAGCACAGGGAACTCAGGCTGCGGAACTACGTCCCAGAGGATGAGGACCTCAAGAAGAGGAGGGTGCCCCAGGCCAAGCCAGTCGCAGTGGAAGAGAAGGTGAAGGAG…	>ENSBTAT00000015026.6 cds primary_assembly:ARS-UCD1.2:22:52548727:52585071:1 gene:ENSBTAG00000011311.6 gene_biotype:protein_coding transcript_biotype:protein_coding gene_symbol:CCDC12 description:coiled-coil domain containing 12 [Source:VGNC Symbol;Acc:VGNC:26838]
>a2304137256Y023692-BD-PRDM9-95_T7.seq	GAAAAGGGCCAGGTGAGTACCATACGACGTACCAGATTACGCTCATATGGCCATGGAGGCCAGTGAATTCAAGCAGTGGTATCAACGCAGAGTGGAGTATGGCCGGGGTGTCATCCCCTCTACCCTGGGCTTCGCACTGGCTGACACTGTCTTCAGCACCCAGGACTTCCTCACCCTCTTCTAAACTCTTCGAGCCTATGCCCGGGGCCTCCGGCTGGAACTCACCACCTACCTCTTCGGCCAGGACGCCTGACCAGCCAGGCCTGAAGGAGGACCTGTGGATGGACAGGAGCGGGCAGGCCCGCACACATCCACTTGCTGGAGCCCATGTGAACAGACAAGAACATACCACATGCAGATACTGAGTTCCTGATGTATGAGCAGGGACATACATGCTTA…	>ENSBTAT00000020990.3 cds primary_assembly:ARS-UCD1.2:8:76005565:76008280:-1 gene:ENSBTAG00000015804.3 gene_biotype:protein_coding transcript_biotype:protein_coding gene_symbol:SIGMAR1 description:sigma non-opioid intracellular receptor 1 [Source:VGNC Symbol;Acc:VGNC:34619]
>a2304141491Y024067-BD-PRDM9-9_T7.seq	GAAGAAGACATGGAAGTAACATAACGACGTACCAGATTACGCTCATATGGCCATGGAGGCCAGTGAATCTCAAAGCAGTGGTATCAACGCAGAGTGGCCATTATGGCCGGGGGGAGCAGCTGCCGCGGAGCCGCCGGACGGACCGCCTTCCCTGCCCGCCCCGCCATGGCTGAGAGCGACTGGGACACGGTGACGGTGCTGCGCAAAAAGGGCCCCACGGCCGCCCAGGCCAAGTCCAAGCAGGCCATCTTAGCGGCTCAGAGACGAGGAGAAGATGTGGAGACTTCTAAGAAATGGGCCGCCGGCCAGAACAAGCAGCATTCGATCACCAAGAACACGGCCAAGCTGGACCGGGAGACCGAGGAGCTGCACCACGATCGGGTCACCCTGGAGGTCGGC…	>ENSBTAT00000042787.2 cds primary_assembly:ARS-UCD1.2:11:105948272:105952220:-1 gene:ENSBTAG00000030302.2 gene_biotype:protein_coding transcript_biotype:protein_coding gene_symbol:EDF1 description:endothelial differentiation related factor 1 [Source:VGNC Symbol;Acc:VGNC:28325]
>a2304141499Y024067-BD-PRDM9-17_T7.seq	TGGGCCGCAGTGAAGTCCCATACGACGTACCAGATTACGCTCATATGGCCATGGAGGCCAGTGAATTCAAGCAGTGGCCATCAACGCAGAGTGGCCATTATGGCCGGGGTGTGAAGCAACTTATGACACTGCTCTGGTGGAGAAAGAAGGCATCCAGGTTTTGGATTGGCCCTTTGATGATGGTTCATCACCCTCTAACCAGATTGTGGATGACTGGTTAAGTCTTTTAAATATTAAATTTCGGGAAGAACCTGGTTGTTGCATTGCTGTTCACTGTGTTGCAGGTCTTGGGAGAACTCCAGTGCTTGTCGCCCTGGCATTAATGGAAGGTGGAATGAAAAATGAAGAGGCGGTCCAGTTTATAAGACAAAAGCGGCGTGGAGCTTTTAACAGCAAGCA…	>ENSBTAT00000063995.2 cds primary_assembly:ARS-UCD1.2:29:9119720:9120241:-1 gene:ENSBTAG00000046374.2 gene_biotype:protein_coding transcript_biotype:protein_coding
>a2304141500Y024067-BD-PRDM9-18_T7.seq	TTGGGAAAACTGGAGGTTACCATACGACGTACCAGATTACGCTCATATGGCCATGGAGGCCAGTGAATTCAAAGCAGTGGTATCAACGCAGAGTGGCCATTATGGCCGGGGGAATACCACGAGCGCGTGCGCTCCCAGGGGCAGCAGCTGCAGCAGCTCCAGGCTGAACTGGTTAAACTCCACAAGGAGATGTCCAGCGTTCGCGCCACCAACAGCGAGAGAGTGGCCCAACTCGTATTCCAGAGGCTGAGTGAGGACTTTGTGCGGAAACCCGACTATGCGCTGAGTTCTGTCGGAGCCTCCATCGACCTAGAGAAGACATCCCAGGACTATGAGGATGCGAACACTGCCTACTTCTGGAATCGCTTCAGCTTCTGGAACTACGCTCGACCGCCCACG…	>ENSBTAT00000074487.1 cds primary_assembly:ARS-UCD1.2:13:64841201:64845739:1 gene:ENSBTAG00000006949.6 gene_biotype:protein_coding transcript_biotype:protein_coding gene_symbol:SPAG4 description:sperm associated antigen 4 [Source:VGNC Symbol;Acc:VGNC:35166]
>a2304141502Y024067-BD-PRDM9-20_T7.seq	CAGGCCATGTGTACCATACGACGTACCAGATTACGCTCATATGGCCATGGAGGCCAGTGAATTCAAAGCAGTGCGTATCAACGCAGAGTGGCCATTATGGCCGGGGGGGGACCGGAGATCTAGCAGCAACTGGAGCAGCATGGCCAAACCTTGCGGGGTGCGCCTGAGCGGGGAAGCCCTCAAACAGGTGGACGTCTTCAGGCAAAATCTTTTCCAGGAGGCTGAGGAATTCCTCTACAGATTCTTGCCTCAGAAAATCATATACCTTAATCAGCTCTTGCAAGAGGACTCTTTCAATGTGACTGACCTGAATTCTCTCCGGGCCCCACTGGACATCCCGATTCCAGACCCCCCACCCAAGGATGATGAGATGGAAACAGATAAGCAGGAGAAGAAAGA…	>ENSBTAT00000007642.2 cds primary_assembly:ARS-UCD1.2:10:21004530:21007790:1 gene:ENSBTAG00000005814.5 gene_biotype:protein_coding transcript_biotype:protein_coding gene_symbol:PSME2 description:proteasome activator subunit 2 [Source:VGNC Symbol;Acc:VGNC:33474]
>a2304141506Y024067-BD-PRDM9-24_T7.seq	CGGGCCCATTTAGTCCATACGACGTACCAGATTACGCTCATATGGCCATGGAGGCCAGTGAATTCAAAAGCAGTGGTATCAACGCAGAGTGGCCATTATGGCGGGGCTGCTGGAGCGGGTCAAGGAGCTGCAGGCCGAGCAGGAGGACCGGGCTTTACGGAGCTTTAAGCTGAGTGTCACTGTGGACCCCAAATACCACCCCAAGATCATCGGGAGGAAGGGGGCGGTGATCACCCAGATCCGCCTGGAGCATGACGTGAACATCCAGTTTCCTGATAAGGACGATGGGAGCCAGCCCCAGGACCAAATCACCATCACAGGCTACGAGAAGAACACAGAGGCTGCCCGGGACGCCATCCTGAAGATCGTGGGTGAGCTTGAACAGATGGTTTCTGAGGA…	>ENSBTAT00000005656.6 cds primary_assembly:ARS-UCD1.2:3:120424178:120447995:-1 gene:ENSBTAG00000004315.6 gene_biotype:protein_coding transcript_biotype:protein_coding gene_symbol:HDLBP description:high density lipoprotein binding protein [Source:VGNC Symbol;Acc:VGNC:55051]
>a2304141511Y024067-BD-PRDM9-29_T7.seq	GGGCCGCAGCAGTCCATACGACGTACCAGATTACGCATCATATGGCCATGGAGGCCAGTGAATTCAAAAGCAGTGGTATCAACGCAGAGTGGCCATTATGGCCGGGGAGCCGGTACTGGGGGGGACCCCGTATCTAGACAAGTTTGTGGTGAGCTCCAGCCGCAAGGGCCAAGGCTCCGGCCAGATGCTGTGGGAGTGCCTGCGGCGGGACCTGAAGACACTTTTCTGGCGCTCCCGGGTCACCAACCCCATCAATCCCTGGTACTTCAAACACAGTGATGGCAGCTTCTCCAACAAGCAGTGGATCTTCTTCTGGTTTGGTCTGGCCGATATCCGGGACTCTTATGAGCTGGTCAACCATGCCAAGGGGATACCGGACTCCTTTTGCAAGCCAGCTTC…	>ENSBTAT00000021616.5 cds primary_assembly:ARS-UCD1.2:19:43861632:43866825:1 gene:ENSBTAG00000016249.5 gene_biotype:protein_coding transcript_biotype:protein_coding gene_symbol:NAGS description:N-acetylglutamate synthase [Source:VGNC Symbol;Acc:VGNC:31871]
>a2304141521Y024067-BD-PRDM9-39_T7.seq	GGGGCCCCAGGAAGTACCATACGACGTACCAGATTACGCTCATATGGCCATGGAGGCCAGTGAATTCAAAAGCAGTGGTATCAACGCAGAGTGGCCATTATGGCCGGGGGCTTCCAAGATGGTGAGTGCTAGCGCGTGGGGAATAGTTCGGGGCCGGGTGGAGACTGAGAGGAGCCGATTCTGAGATTGCGGGGAGGGTTGAAAGCCTGGACAGCGGTGGAAGAAAGGAAAGAGGGTATGTTTCTTCCCGGCTTGGAGGGATCTGCGGAGGGACTGGAGATACCAAAAAAAGAAGGAACAACGGTCGTGCCAAAAAGGGCCGCGGCCATGTGCAGCCTATTCGCTGCACCAACTGTGCCCGATGTGTGCCCAAGGATAAGGCCATTAAGAAGTTCGTCA…	>ENSBTAT00000073096.1 cds primary_assembly:ARS-UCD1.2:5:57280713:57283196:-1 gene:ENSBTAG00000038896.3 gene_biotype:protein_coding transcript_biotype:protein_coding gene_symbol:RPS26 description:ribosomal protein S26 [Source:NCBI gene (formerly Entrezgene);Acc:509426]
>a2304141526Y024067-BD-PRDM9-44_T7.seq	GCGGCCCCTGGAATTCCATAACGACGTACCAGATTACGCTCATATGGCCATGGAGGCCAGTGAATTCAAAGCAGTGGTATCAACGCAGAGTGGCCATTATGGCCGGGGGGTCACCGTGGGGGCACGGAAGTGGGCTGAGGGCTCGAGGGTCCGTGCTGGGGCGGGGGTGTACCCGCCCAGCCTCCCATCCTCCATGGCCACCGCCGGCTTGGGCGCCATGCCACGCGCGTGTGGGTAGGAGACGCTCCAGGCGGCTCCTCCACGCCTGGGTAGCAGCAGGAAGTCCCAGAGAGAAGCATCTGATTCCTCTGAGACTCCAGCCACGACTTGTGGCCCTGAGCACACAGGAAGAAGGAAGAAACTCGCTGAGTGGACAGGATCCCCAGAATCGCACCGCCC…	>ENSBTAT00000081500.1 cds primary_assembly:ARS-UCD1.2:11:106142573:106144612:-1 gene:ENSBTAG00000053827.1 gene_biotype:protein_coding transcript_biotype:protein_coding
>a2304141528Y024067-BD-PRDM9-46_T7-CC.seq	CGGGGCGCATGCAGTACCCATACGACGTACCAGATTACGCTCATATGGCCATGGAGGCCAGTGAATTCAAAAGCAGTGGTATCAACGCAGAGTGGCCATTATGGCCGGGGGGGCGGGGCGTGGGAGAAGCCTCCCGGCCCGCCCCGCCATGTGGCACCAGCTATTCCCGTTGCTGCTGCTCTCCTCTGCCTCGGTGCCCCCCTCCACTGCAGCCCCGATCCGCGATGGTGACGTCCAGGAGAGCTCCTCAGGTTTTCTAGGTCTTCAGAGTCTACTCCAAGGCTTCACACGCCTTTTCCTGAAAGATGACCTGCTGCGGGGCATGGACAGCTTCTTCTCTGCCCCTATGGACTTCCGGGGCCTCCCTAGGAACTACCACCAAGAAGAGAACCAGGAGCG…	>ENSBTAT00000081570.1 cds primary_assembly:ARS-UCD1.2:18:55842663:55847427:1 gene:ENSBTAG00000012186.6 gene_biotype:protein_coding transcript_biotype:protein_coding gene_symbol:DKKL1 description:dickkopf like acrosomal protein 1 [Source:VGNC Symbol;Acc:VGNC:28083]
>a2304141531Y024067-BD-PRDM9-49_T7.seq	TGGGGGCCCCGGGGAATCCATACGACGTACCAGATTACGCTCATATGGCATGGAGGCCAGTGAATTCAAAAGCAGTGGTATCAACGCAGAGTGGCCATTATGGCCGGGGGCCGCCGTCGCCGCAGGATGGCTTCCAGCTACAGGAAGCCCACCGTGGCCTCCACCAGCCAGAAAAGAAAGGTGGGGCCTAAGCCCGAACTCACTGAAGAGCAAAAGCAAGAAGTTCGCGAAGCGTTCGACCTCTTCGATGCCGACGGCAGCGGCACCATCGACGTGAAGGAGCTCAAAGTGGCCATGAGGGCGCTGGGCTTTGAACCCAGGAAGGAGGAGATGAAGAGGATGATCGCCGACGTGGACAAAGAAGGCACGGGGAAGATCAGCTTCAACGACTTCTTGGCC…	>ENSBTAT00000016356.3 cds primary_assembly:ARS-UCD1.2:24:35488684:35489569:1 gene:ENSBTAG00000012320.3 gene_biotype:protein_coding transcript_biotype:protein_coding gene_symbol:CETN1 description:centrin 1 [Source:VGNC Symbol;Acc:VGNC:27233]
>a2304141535Y024067-BD-PRDM9-53_T7.seq	TGCCCAGGTAATACCATACGACGTACCAGATTACGCTCATATGGCCATGGAGGCCAGTGAATTCAAAAGCAGGGGTATCAACGCAGAGGGCCCATTATGCCCGGGGGGGCTGAAGGAAAAGAAGCAGGTCCACTCCATGCTGGGACTAAACAACTCTCCTCTGAGGCTGAGGCTAACCAGACTATGCAGCACCCTCTTCTCTCCACAATTCTCTGGAACTGGGTTGAATGGATCGCAGCTGTTACCATTGCTGCTGGAACAGCTGCAATTGGTTATCTAGCTTACAAAAGATTTTATGTTAAAGATCATCGCAACAAATCTATGGTAAACCCTCACATCCAGAAAGATAACCCCAAGGTAGTACATGCTTTTGATATGGAGGATTTGGGAGATAAAGCT…	>ENSBTAT00000004739.5 cds primary_assembly:ARS-UCD1.2:26:745915:764085:-1 gene:ENSBTAG00000003634.5 gene_biotype:protein_coding transcript_biotype:protein_coding gene_symbol:CISD1 description:CDGSH iron sulfur domain 1 [Source:VGNC Symbol;Acc:VGNC:27371]
>a2304141536Y024067-BD-PRDM9-54_T7-CC.seq	TTGGGGGGCCCTGAGTACCATACGACGTACCAGATTACGCTCATATGGCCATGGAGGCCAGTGAATCTCAAAAGCAGTGGTATCAACGCAGAGTGGCCAAATCAATGAAGGTCCCTGTGTATGAGACCCCAGCTGGATGGAGATTCTTCTCAAATCTGATGGACTCGGGCCGGTGCTCTCTGTGTGGAGAAGAGAGCTTTGGCACTGGCTCTGATCACCTCCGGGAGAAAGATGGCCTCTGGGCTGTCTTGGTCTGGCTCTCCATTATTGCTGCCCGGAAGCAGAGTGTGGAGGAAATTGTCCGAGATCACTGGGCCAAATTTGGCCGCCACTACTATTGCAGGTTTGACTATGAGGGATTAGAGCCCAAGACGACCTATTACATCATGAGGGACCTGG…	>ENSBTAT00000047151.4 cds primary_assembly:ARS-UCD1.2:8:44402473:44612836:1 gene:ENSBTAG00000033190.4 gene_biotype:protein_coding transcript_biotype:protein_coding gene_symbol:PGM5 description:phosphoglucomutase 5 [Source:VGNC Symbol;Acc:VGNC:32797]
>a2304141549Y024067-BD-PRDM9-67_T7.seq	GGCCCGAAAGTAGTACCATACGACGTACCAGATTACGCTCATATGGCCATGGAGGCCAGTGAATTCAAAAGCAGTGGTATCAACGCAGAGTGGCCATTATGGCCGGGGGGGGGTGGAGAGAACCAAAAGACTAGAGGTGGTGGTGACCCCTTCTTCGCCGCAGATAAACGAAGAGTCGGGGACCTGCTTGCCAGTTACATTCCAGAGGATGAGGCATTGATGCTACGGGATGGACGCTTTGCTTGTGCCATCTGTCCCCACCGACCTGTCCTGGACACTCTGGCCATGTTGACTGCCCACCGTGCAGGCAAAAAACATCTGTCCAGCCTGCAGCTTTTCTATGGCAAGAAGCCGCCAGGAAAGGGCACAGAGCAGAATCCAAGACAGCATAATGAACTC…	>ENSBTAT00000024057.3 cds primary_assembly:ARS-UCD1.2:3:19642451:19644982:-1 gene:ENSBTAG00000018070.3 gene_biotype:protein_coding transcript_biotype:protein_coding gene_symbol:SCNM1 description:sodium channel modifier 1 [Source:VGNC Symbol;Acc:VGNC:55678]
>a2304141554Y024067-BD-PRDM9-72_T7.seq	GTGGCCAGGCAGTACCATACGACGTACCAGATTACGCTCATATGGCCATGGAGGCCAGTGAATTCAAAAGCAGTGGTATCACGCAGAGTGGTCATTATGGCCGGGGGAGCCAGGAACGCTGGGACTGTGTGAGGAGATGAAGCCGGCGGTGGACGAGATGTTTCCCGAGGGCGCCGGGCCGTATGTGGACCTGGACGAGGCAGGAGGCAGCACCGGGCTCCTGATGGACTTGGCAGCCAATGAAAAGGCAGTTCACGCAGACTTTTTTAATGATTTTGAAGATCTCTTTGACGATGATGATATCCAGTGAGGTGTGTCCAGCGGTGCGTCTGGCTGAGCTTCGCCATGTGGTGGTGTGGTGGGGCTCCTTAAAGGACAGTTTCATGTGGTTCCAGAGAA…	>ENSBTAT00000014490.5 cds primary_assembly:ARS-UCD1.2:3:119662082:119666681:-1 gene:ENSBTAG00000010910.5 gene_biotype:protein_coding transcript_biotype:protein_coding gene_symbol:COPS9 description:COP9 signalosome subunit 9 [Source:VGNC Symbol;Acc:VGNC:54910]
>a2304141557Y024067-BD-PRDM9-75_T7.seq	TGGGCGCATTAGTCCATACGACGTACCAGATTACGCTCATATGGCCATGGAGGCCAGTGAATTCAAAGCAGTGGTATCAACGCAGAGTGGCCATTATGGCCGGCTGGGCTGGGGCCGCGGACGAGATGGCGGAAGGCGGAGGGTACCGTGAGCGACCGGATGCGGAGACCCAGAAATCCGAGCTCGGGGCCTTGATGAGGACCACTCTCCAGCGAGGGGCGCAGTGGTATCTTATTGACAGCCGGTGGTTCAAGCAGTGGAAGAAGTACGTGGGCTTCGACAGCTGGGATGTGTACGATGTGGGTGAGCAGAATCTGTATCCTGGCCCGATAGATAACTCCGGCCTCTTTTCAGATCCTGAGAGTCAGACCTTAAAGGAACATTTAATTGATGAATTGG…	>ENSBTAT00000080139.1 cds primary_assembly:ARS-UCD1.2:22:50762625:50803467:1 gene:ENSBTAG00000011899.6 gene_biotype:protein_coding transcript_biotype:protein_coding gene_symbol:USP4 description:ubiquitin specific peptidase 4 [Source:VGNC Symbol;Acc:VGNC:36729]
>a2304141565Y024067-BD-PRDM9-83_T7.seq	TTGGCGCATGCGTACCATACGACGTACCAGATTACGCTCATATGGCCATGGAGGCCAGTGAATTTAAGCAGTGGTATCAACGCAAGTGGCCATTATGGCCGGGCAATCAGAAGACAAAAAAGAACAAACAGAAGACACCTGGAAATGGAGATGGTGGCAGCACCAGTGAGACACCTCAGCCTCCTCGCAAGAAAAGGGCTCGAGTAGATCCTACTGTTGAAAATGAAGAGACATTCATGAGCAGGGTTGAAGTAAAAGTCAAGATTCCCGAAGAACTGAAGCCATGGCTTGTCGATGACTGGGACTTAATTACCCGGCAAAAACAGCTCTTCTATCTTCCTGCCAAGAAGAACGTGGATTCTATTCTAGAGGATTATGCAAATTACAAGAAATCTCGAG…	>ENSBTAT00000014581.6 cds primary_assembly:ARS-UCD1.2:21:25180787:25194048:1 gene:ENSBTAG00000010988.6 gene_biotype:protein_coding transcript_biotype:protein_coding gene_symbol:MORF4L1 description:mortality factor 4 like 1 [Source:NCBI gene (formerly Entrezgene);Acc:614390]
>a2304141571Y024067-BD-PRDM9-89_T7-CC.seq	GTTGGGGGGGGGGCGGGAGAACCATACGACGTACCAGATTACGCTCATATGGCCATGGAGGCCAGTGAATTCAAGCAGTGGTATCAACGCAGAGTGGCCATTATGCCGGGGGCGCGGCTTGAGGTGTAAGCCTCGGAACTCCGGCGTAGGAGGGGGCGGAGGCGGCTCCTGAGCTCAAAGGGGACTTGAGACTCACCGGCCGTGCGCCATGAGGGCCCTGTGGGTGCTGGGCCTCTGCTGCGTCCTGCTGACCTTCGGGTCAGTGCGGGCTGACGACGAAGTGGATGTGGATGGGACAGTGGAAGAAGATCTGGGTAAAAGTAGAGAAGGCTCAAGGACAGATGATGAAGTAGTACAGAGAGAGGAAGAAGCTATTCAGTTGGATGGATTAAATGCATC…	>ENSBTAT00000004364.5 cds primary_assembly:ARS-UCD1.2:5:67600075:67618814:1 gene:ENSBTAG00000003362.5 gene_biotype:protein_coding transcript_biotype:protein_coding gene_symbol:HSP90B1 description:heat shock protein 90 beta family member 1 [Source:VGNC Symbol;Acc:VGNC:49984]
>a2304141572Y024067-BD-PRDM9-90_T7.seq	GGGCGCGCCATGAAATCCCATACGACGTACCAGATTACGCTCATATGGCCATGGAGGCCAGTGAATTCAAAAGCAGTGGTATCAACGCAGAGTGGCCATTATGGCCGGGGGGAGATGACGCTGCCAGGGCCTCCCCGCCTCCGCTCTCCTTCCACTCTTCTCCGTAACTCGGAGGGTCATCATGGGGACAGCCAGCAACAGCCAAGTGGAGCTGAAACTCCCGCTCCTCGAGAAGCCTAAGACCCCGAAAAACTACAGCCACCCCGAGGTTCTCCATCGCACCTTTGAGACTCTGTCCAACCTTCACAAGCTGCTTCCCAATCATCTGATGGAGCTGCTCCACTCCTGCAAGAGTGAGGAGGACAAGAAAAAATGAGAACATCCTCCCCTGCCCCCAAA…	>ENSBTAT00000020193.6 cds primary_assembly:ARS-UCD1.2:23:50052410:50064249:-1 gene:ENSBTAG00000015176.6 gene_biotype:protein_coding transcript_biotype:protein_coding
>a2304141574Y024067-BD-PRDM9-92_T7-CC.seq	GGGGGGGCCATGCAGTACCATACGACGTACCAGATTACGCTCATATGGCCATGGAGGCCAGTGAATTCAAGCAGTGGTATCAACGCAGAGTGGCCATTATGGCCGGGGGGGATCTTTTCCATCAGCAGCAGCCCCCTGAAGGGGCAATAGGGGAGCGGGGCCTGACCCTGAAAAGGCCCGCGTGAGAGATGTGTCATCCCGGTCATTCGTTGTCCTGCAGGGATTGAAAGTGGATCAGGCCACCTTTGCATCCATTCCCCTTCATTTCCTCTTCTAAGCCGGGGCACATATTAGAATGTTGGCAACCAGAGTATTTAGCCTGATTGGTAGGCGTGCAATTTCCACCTCGGTGTGTGTTCGGGCCCATGGAAGTGTTGTAAAGAGTGAAGATTATGCTCT…	>ENSBTAT00000021397.6 cds primary_assembly:ARS-UCD1.2:18:11759871:11767078:1 gene:ENSBTAG00000016079.6 gene_biotype:protein_coding transcript_biotype:protein_coding gene_symbol:COX4I1 description:cytochrome c oxidase subunit 4I1 [Source:VGNC Symbol;Acc:VGNC:27634]
>a2304141578Y024067-BD-PRDM9-96_T7.seq	GCCGCCAAGGCAGTCCATACGGACGTACCAGATTACGCTCATATGGCCATGGAGGCCAGTGAATTCAAGCAGTGGTATCAACGCAGAGTGGCCATTATGGCCGGGGGCTGTTCTTCTGCGCTGAGCTATGGAGAATGGCGGCTCTGTCGTGTCCCAACCATCCCCTGACGGCTATGAGGAAGACGTGATCACCAAAGAAACTGGCACCTCCGAAACTGAGCCCTCTGAAACGGAGATGGCGAAAGCGGAGACCTCCAAACCAGAGCCGTGTGATGCGGAACCAAAAAAGGCAAAGCAGAAGACAGCTAATGGCCGCCGTCGCCGTCGCCGGCACCGCCATAACGACAATTTCTCACGTTTTGCTACCTATTTCCCTAGGGTGCTGAGGCAAGTACATAA…	>ENSBTAT00000062947.2 cds primary_assembly:ARS-UCD1.2:X:52772943:52774988:1 gene:ENSBTAG00000046436.2 gene_biotype:protein_coding transcript_biotype:protein_coding
