# Supplementary material for: Characterization of PRDM9 Multifunctionality in Yak Testes Through Protein Interaction Mapping
Source: Int J Mol Sci. 2025 Feb 8;26(4):1420. doi: 10.3390/ijms26041420 (PMC11855755; doi:10.3390/ijms26041420)
Supplement: Supplementary file 1 [file ijms-26-01420-s001.zip › supplymentary table S2.xlsx]

## Sheet: Results
Y2H-seq data
Gene name	Annotation	Sequence	Reads	kinase/TF
PSMA6	Proteasome subunit	ATGGCAGGTCAAACCAAAGAATATGCTTTTAAGGCTATTAACCAGGGTGGCCTTACATCAGTAGCTGTCAGAGGGAAAGACTGTGCAGTAATTGTCACACAGAAGAAAGTACCTGACAAATTACTGGATTCCAGCACAGTGACTCACTTATTCAAGATAACTGAAAACATTGGCTGTGTGATGACAGGAATGACAGCTGACAGTAGATCCCAGGTACAGAGGGCACGCTATGAGGCAGCTAATTGGAAATACAAGTATGGTTACGAAATTCCCGTGGACATGCTGTGTAAAAGAATTGCTGATATTTCTCAGGTCTACACACAGAATGCTGAAATGCGGCCTCTTGGTTGTTGTATGATTTTAATTGGTATAGATGAAGAACAAGGCCCTCAGGTGTAC…	67149
ELP5	Elongator subunit Iki1	ATGACCCCGGCACCGCCGGCCCCGGGGCCCCCGCGGCCCAGCTCCGCCAGCCCCCCGGGGGCAGCCCCCCGCCACCGGGAGGGGGAACGGGGGCCCCGAGTGGCAGAAGAGGCTGCAGAGAGGGGCACGGAGCGGGCGGCTCACAAAGCCACCCACGACGAGGGGAAAGCCCAGCGGAACGGGGAGCTGGGGGACAGGCGGGCGGGCGGGGGCAGCGGCGCGCGAAGGGCCGCGGAGGCGGTGGCGAACGGGCCGGACTCCGTGGAGTGGGAGGGGCGTAGTCTCCTGAAGGCGCTTGTCAAGAAATCTGCGTTGTGTGGGGAGCAAGTCCACGTCCTGGGCTGTGAAGTGAGCGAAGAAGAGTTTCGTGAAGGTTTTGACTCCAGTATCAACAACCGG…	14
CHD4	Type III restriction enzyme, res subunit	ATGGCTTCGGGCCTGGGCTCCCCGTCCCCCTGCTCCGCGGGCAGCGAGGAGGACGACATGGATGCACTTTTGAACAACAGTCTGCCCCCACCCCACCCAGAAAACGAAGAAGACCCAGAAGAGGACTTGTCAGAAGCAGAGACTCCAAAGCTCAAGAAGAAGAAAAAGCCTAAGAAACCTCGGGACCCTAAAATCCCTAAGAGCAAGCGCCAAAAAAAGGAGCGTTTGCTCTTATGCCGGCAGCTGGGGGACAGCTCTGGGGAGGGGCCGGAGTTTGTGGAGGAGGAGGAAGAGGTGGCCCTGCGCTCAGACAGCGAAGGCAGCGACTATACCCCTGGTAAGAAGAAGAAGAAGAAGCTGGGCCCGAAGAAGGAGAAGAAGAGTAAATCCAAGCGGAAA…	528
GSTA1	Glutathione S-transferase, C-terminal domain	ATGGCAGGGAAGCCCACTCTTCACTATTTCAATGGACGCGGCAGAATGGAGTGCATTCGGTGGCTCCTAGCTGCAGCTGGAGTGGAGTTTGAAGAGAAATTTATAGAAAAACCAGAAGACTTGGATAAGTTAAAAAATGATGGGAGTTTGATGTTCCAGCAAGTGCCAATGGTTGAAATTGATGGGATGAAGCTGGTGCAGACCAGAGCCATTCTCAACTACATTGCCACCAAATACAACCTCTACGGGAAAGACATGAAGGAGAGAGCCCTGATTGATATGTATTCAGAGGGTGTGGCAGATTTGGGTGAAATGATCATGCATTTTCCACTGTGCCCACCTGCTGAAAAAGATGCCAAGCTGACCCTAATCCGAGAAAAGACAACAAACCGTTATCTC…	21140
RNF141	Zinc finger, C3HC4 type (RING finger)	ATGGGACAGCAAATTTCGGATCAGACACAGTTGGTTCTTAACAAGTTACCAGAAAAAGTAGCAAAACATGTCATGTTGGTTCGAGAAAGTGGCTCCTTAACTTATGAAGAATTTCTTGGAAGAGTAGCAGAACTTAATGATGTAACTGCTAAAGTGGCTTCTGGCCAGGAAAAACATCTTCTCTTTGAGGTACAACCTGGGTCTGATTCCTCTGCCTTTTGGAAAGTGGTTGTACGAGTGGTCTGTACCAAGATTAACAAAAGCAGTGGCATTGTGGAAGCATCACGGATCATGAATTTGTACCAGTTTATCCAGCTTTATAAAGACATCACAAGTCAAGCAGCAGGAGTATTAGCACAGAGCTCCACCTCTGAAGACGCTGATGAAAACTCAGCATCT…	6452
C3H1orf50	Protein of unknown function (DUF2452)	ATGGAAGATACAGCAACGCCCGGGGGGACCCAGGGAGTCACAGAAAACCAAGGAGTTCTGTCGGCGGCAGGAGCCCTGGTGGAGCTCACCCCGAATCCCGGCGGCCTGGCCCTGGTGAGCCCCTACCACACCCACCGGGCCGGGGACCCTTTAGACCTCGTGGCGCTCGCAGAGCAGGTGCAGAAGGCTAATGAATTCATCAGAGCAAATGCCACCAACAAACTGACAGTCATAGCTGAGCAAATCGAACATTTGCAAGAACAAGCCAGGAAGGTTTTGGAAGATGCTCGTAGGGATGCTGACTTGCACCATGTGGCTTGTAATATGGTGAAAAAGCCGGGCAGCATCTACTACCTTTATAAACGGGAGAGTGGCCAGCAGTATTTCTCCATTATTTCT…	23775
POLR2C	RNA polymerase Rpb3/Rpb11 dimerisation domain	ATGCCGTACGCCAACCAGCCCACAGTGCGGATCACGGAGCTCACCGACGAGAATGTCAAGTTCATCATCGAGAACACGGACCTGGCGGTGGCAAATTCTATCCGGAGGGTCTTCATCGCTGAGGTGCCCATAATAGCAATTGACTGGGTTCAGATTGATGCCAATTCCTCCGTCCTTCATGATGAGTTCATTGCTCACAGACTTGGATTAATCCCTCTCACCAGTGACGACATTGTGGACAAGTTGCAGTACTCCCGGGACTGCACGTGTGAAGAGTTCTGCCCCGAGTGCTCGGTGGAGTTCACTCTGGACGTGCGGTGCAACGAAGACCAGACGCGTCATGTCACGTCTCGAGACCTCATCTCCAACAGCCCCCGGGTCATTCCGGTGACATCTAGG…	69
TMBIM4	Inhibitor of apoptosis-promoting Bax1	ATGGCGGACTTTGACCCCCGCTACCCCTGCTCTTCTATCGAGGACGACTTCAACTATGGCAGCTGCGTGGCCTCCGCCAGCGTGCACATCCGAATGGCCTTTCTAAGAAAAGTCTACAGCATCCTTTCTCTCCAAGTTCTCTTAACTACAGTGACATTGGCATTTTTTTTATACTTTGATTCTATACGGACATTTGTACATGAAAGTCCTGCCTTAATTTTGGTGTTGGCCCTTGGATCCTTGGGTTTGATTTTAGCCTTGACTGTAAACAGACATAAGCATCCCCTTAACCTATACCTGCTTTTTGGATTTACACTGTTGGAATCTCTGACCGTGGCCTTCGTTGTTACTTTCTATGATGTGTATGTTGTCCTGCAAGCTTTCATACTGACTTGTGCA…	8788
UBA52	Ubiquitin-2 like Rad60 SUMO-like	ATGCAGATCTTTGTGAAGACCCTGACGGGCAAGACCATCACCCTTGAGGTCGAGCCCAGTGACACCATTGAGAATGTCAAAGCCAAAATCCAAGACAAGGAGGGCATCCCACCTGACCAGCAGCGGCTGATCTTCGCTGGCAAACAGCTGGAGGATGGCCGCACTCTGTCAGATTACAATATCCAGAAAGAGTCCACCCTGCACTTGGTGCTTCGTCTGCGAGGCGGCATCATCGAGCCTTCCCTCCGCCAGCTCGCTCAGAAATACAACTGCGACAAGATGATCTGCCGCAAGTGTTACGCCCGCCTGCACCCCCGTGCTGTCAACTGCCGCAAGAAGAAGTGTGGCCACACCAACAACCTGCGCCCCAAGAAGAAGGTCAAATAA	7967
PGK2	Phosphoglycerate kinase	ATGTCTCTTTCTAAGAAGTTAACTTTGGACAAAGTGGATGTGAAAGGGAAGCGAGTCGTCATGAGAGTTGACTTCAATGTCCCCATGAAGAAGAACCAGATTACAAACAACCAAAGAATCAAGGCCTCTCTCCCAAGCATCAAGTACTGTCTGGATAATGGAGCCAAGTCAGTAGTTCTTATGAGTCATTTAGGTAGACCTGATGGTGTTCCGATGCCTGATAAATACTCCTTAGAGCCTGTTGCTGCTGAACTCAAATCCTTGTTGGGCAAAGACGTAGTGTTCCTAAAGGACTGTGTGGGTCCGGAAGTGGAGAAGGCTTGTGCCAGCCCAGCCACCGGTACAGTCATCTTGCTGGAGAACCTGCGCTTTCATGTGGAAGAAGAAGGGAAGGGCCAA…	48	kinase
CRISP2	Crisp	ATGGCTTTACTCCCAGTGGTGCTGTTTCTGACCGCTGTGCTGCTTCCATCTTTCCCCACTGAAGGAAAGGATCCATCCTTTACTGCTTTGATAACCACTCAAACTCAAGTCCAAAGAGAAATTGTAAATAAACACAATGAACTAAGGAAATCAGTCTCTCCACCTGCCAGTAACATGCTAAAGATGGAATGGAGCAGAGAAGTGACAGCAAATGCCCAGAAGTGGGCAAACAAGTGCACTTTAGAACACAGCAGTCCAAATGAACGAAAGACCAGTACGAAATGTGGTGAGAATCTGTACATGTCAAGTGACCCTACGGCCTGGTCAGATGCAATCCAAAGCTGGTTTAACGAGCACCACGATTTTATCTATGGTTCAGGACCAAAGAGCACCGGTGCA…	8295
CYB5D2	Cytochrome b5-like Heme/Steroid binding domain	ATGCCGGGGCTCGGCGGGCGTGGGCTCTGGCTGGGCCCGGCCGTGGCCGTGGCGGCGGCGATGGCCGCATGGCTGATGGGCTGGTGGAGTCCCCGCGCCGACTTTCGCCTTTTCATACCCGAGGAGCTGGCCCGCTATCGCGGCCGCCCAGGGGACCCGGGCCTCTATTTGGCCTTGCTCGGCCGCGTCTACGATGTGTCCTCTGGCCGGAGGCACTACGAGCCCGGGGCCCACTATAGCGGCTTCGCAGGCCGAGATGCATCCAGAGCGTTTGTGACCGGGGACTACTCTGAAGCAGGCCTTGTAGATGATGTATCCGACCTGTCATTTTCTGAGATGCTGACACTCCAAAACTGGCTTTCATTCTATGAGAAGAACTACAAATTCATTGGAAGGGTG…	414
IZUMO4	Izumo sperm-egg fusion, Ig domain-associated	ATGGCCCTGCTGCTGTGCCTGGGCCTGACAGCAGCGCTGGCCCGCGGCTGCTTGCACTGCCATGGTAACTTCTCGGATAAGTTTTCCTTCTACCGCCATCACGTGAACCTCAAGTCCTGGTGGGTGGGCGACATCCCCGTGTCGGGCTCTCTGCTGAGCGACTGGAGCCAGGACACAATGAAGGAGCTGCACCTGGCCATCCCTGCGGAGATCACCCGGGAGAAGCTGAACCAAGTGGCGAACGCCGTGTACCAGAGGATGGATCAACTGTACCAGGGAAAGATGTACTTCCCGGGGTATTTCCCCAACGAGCTGCGAGCTATCTTCCGGGAGCAGGTGCACCTCATCCAGAATGCCATCATCGAAAGCCGCATCGACTGTCAGCGTCACTGTGGCATC…	7514
RPL7A	Ribosomal protein L7Ae/L30e/S12e/Gadd45 family	ATGCCGAAGGGAAAGAAGGCCAAGGGGAAGAAGGTGGCCCCGGCCCCGGCCGTGGTGAAGAAGCAGGAGGCCAAGAAGGTGGTCAACCCCCTGTTCGAGAAGAGGCCCAAGAATTTTGGCATTGGACAGGACATCCAACCCAAGAGGGACCTCACCCGCTTTGTCAAATGGCCCCGCTACATCCGGCTGCAGCGGCAAAGGGCTATTCTCTATAAGCGGCTGAAAGTGCCTCCTGCAATTAACCAGTTCACGCAGGCCTTGGACCGACAAACAGCTACTCAACTGCTTAAGCTGGCCCACAAGTACAGACCAGAGACAAAGCAAGAGAAGAAGCAGAGGCTGCTGGCCCGAGCTGAGAAGAAAGCCGCGGGCAAAGGCGATGTCCCCACCAAGAGGCCA…	638
DYNLT1	Tctex-1 family	ATGGAAGACTACCAGGCCGCCGAGGAGACTGCTTTTGTTGTTGATGAAGTGAGCAACATCGTAAAAGAGGCCATAGAAAGCGCCATCGGTGGCAACGCCTATCAGCACAGCAAAGTCAATCAGTGGACCACAAACGTAGTGGAGCAGACCTTAAGCCAACTCACCAAGCTGGGGAAGCCATTTAAGTACATCGTGACCTGTGTGATCATGCAGAAGAATGGAGCGGGCCTGCACACGGCAAGCTCGTGCTTCTGGGACAGCTCCACCGATGGGAGCTGCACCGTGCGATGGGAGAACAAGACCATGTACTGCATCGTCAGCGCCTTCGGCCTGTCCATCTGA	6778
HNRNPD	RNA binding motif	ATGTCGGAGGAGCAGTTCGGCGGGGACGGGGCGGCGGCGGCGGCAACAACGGCGGTAGGCGGCTCGGCGGGCGAGCAGGAGGGAGCCATGGTGGCGGCGGCGCAGGGGGCAGCGGCGGCGGCGGGAAGTGGAGCCGGGACCGGGGGCGGAACCGCGGCCGGCGGCACCGAAGGGAGCAGCGCCGAGTCGGAGGGGGCGAAGATCGATGCCAGTAAGAACGAGGAGGATGAAGGGAAAATGTTTATAGGAGGCCTTAGCTGGGACACTACAAAGAAAGATCTGAAGGACTACTTCTCCAAATTTGGTGAAGTCGTAGACTGCACTCTGAAGTTAGATCCTATCACAGGGCGATCGAGGGGTTTTGGCTTTGTGCTATTTAAAGAGTCGGAGAGTGTAGAT…	4848
GABARAP	Ubiquitin-like autophagy protein Apg12	ATGAAGTTCGTGTATAAAGAGGAGCATCCGTTCGAGAAGCGTCGCTCTGAGGGCGAAAAGATCCGAAAGAAATACCCGGACCGGGTCCCGGTAATAGTAGAAAAGGCTCCTAAAGCTCGGATAGGAGACCTGGACAAAAAGAAATACCTGGTGCCTTCTGATCTTACAGTTGGTCAGTTCTACTTCTTAATCCGGAAGCGAATTCATCTCCGAGCAGAGGATGCCTTGTTTTTCTTCGTCAACAACGTCATTCCGCCCACCAGTGCCACGATGGGTCAGCTGTACCAGGAACACCATGAAGAAGACTTCTTTCTATACATTGCCTACAGTGATGAAAGTGTCTACGGTCTGTGA	9653
CCDC12	cwf18 pre-mRNA splicing factor	ATGGCGGCGACTGCAGCCGGTGTGGGCCGATTAGAGGAAGAGGCGTTGCGGCGAAAGGAACGGCTGAAGGCCCTACGGGAGAAAACCGGACGCAAGGACAAGGAAGACGGGGAGCCAAACACCAAGCAGCTCAGAGAAGGGGAGGAGGAAGGCGAGAAGCACAGGGAACTCAGGCTGCGGAACTACGTCCCAGAGGATGAGGACCTCAAGAAGAGGAGGGTGCCCCAGGCCAAGCCAGTCGCAGTGGAAGAGAAGGTGAAGGAGCAGCTGGAGGCCGCCAAGCCAGAGCCGGTCATCGAGGAAGTGGACCTGGCCAACCTCGCGCCCCGGAAGCCGGATTGGGACCTCAAGAGAGACGTAGCCAAGAAACTGGAGAAGCTGGAGAAGCGGACCCAGAGG…	4513
SIGMAR1	ERG2 and Sigma1 receptor like protein	ATGTGTTGGGCCGTGGGCCGGCGGTGGGCGTGGGCCGCGCTGCTCCTGGCGGTCGCGGCAGTGCTGGCCCAGGTGGTCTGGCTCTGGCTGGGAACTCAGAGCTTCGTCTTCCAGCACGAAGAGATCGCGCAGCTGGCTCGGCAGTACGCGGGGCTGGACCACGAGCTGGCCTTCTCTCGGCTGATCGTGGAGCTGCGGCGGCTGCACCCGGGCCACGTGCTGCCCGACGAGGACCTGCAGTGGGTGTTCGTGAACGCGGGAGGCTGGATGGGCGCCATGTGCCTTCTGCACGCCTCCCTGTCCGAGTACGTGCTGCTCTTCGGCACCGCTCTGGGCTCTAGCGGCCACTCGGGGCGCTACTGGGCTGAGATCTCGGATACCATCATCTCTGGCACCTTC…	1182
EDF1	Helix-turn-helix	ATGGCTGAGAGCGACTGGGACACGGTGACGGTGCTGCGCAAAAAGGGCCCCACGGCCGCCCAGGCCAAGTCCAAGCAGGCCATCTTAGCGGCTCAGAGACGAGGAGAAGATGTGGAGACTTCTAAGAAATGGGCCGCCGGCCAGAACAAGCAGCATTCGATCACCAAGAACACGGCCAAGCTGGACCGGGAGACCGAGGAGCTGCACCACGATCGGGTCACCCTGGAGGTCGGCAAGGTCATCCAGCAGGGCCGGCAGAGCAAGGGGCTGACGCAGAAGGACTTGGCCACGAAAATCAACGAGAAGCCGCAAGTCATTGCGGACTACGAGAGTGGCCGGGCCATTCCCAACAACCAGGTTCTGGGCAAGATCGAGAGAGCCATTGGCCTGAAGCTCCGG…	3219
SPAG4	Sad1 / UNC-like C-terminal	ATGCGGCGAAGCCCTCGCCCGGGTTCAGCCGCGTCCCAGCACAAGCACACGCCTAACTTCTACAGCGACAACAGCAACAGCTCTGTGAGCGTCACCTCGGGGGACAGCTGCGGGCACCGGTCAGCTGGGCCGGGGCCCGGGGAGCCCGAGGGCAGACGAGCCCGGGGCTCGAGCTGCGGTGAGCCCGCCTTGAGCGCTGGAGTGCCCGGAGGAACCACATGGGCTGGAAGCTCTCGGCAGAAGCCGGCGCCTCGGAGCCACAATGGGCAGACCGCCTGTGGCGCGGCAACCGTGAGGGGCGGGGCCTCGGAACTGGCTGGCTCTCCCGCAGTCTCTGAGGAGCAGCTCGACCTTCTCCCGACTCTGGATCTGAGGCAGGAGATGCCTTCCCCGCAAGTG…	7218
PSME2	Proteasome activator pa28 alpha subunit	ATGGCCAAACCTTGTGGGGTGCGCCTGAGCGGGGAAGCCCTCAAACAGGTGGACGTCTTCAGGCAAAATCTTTTCCAGGAGGCTGAGGAATTCCTCTACAGATTCTTGCCTCAGAAAATCATATACCTTAATCAGCTCTTGCAAGAGGACTCTTTCAATGTGACTGACCTGAATTCTCTCCGGGCCCCACTGGACATCCCGATTCCAGACCCCCCACCCAAGGATGATGAGATGGAAACAGATAAGCAGGAGAAGAAAGAAGTCCCTAAGTGCGGCTTTCTCCCTGGGAATGAGAAGGTTCTGGCCTTGCTTGCCCTGGTTAAGCCAGAAGTCTGGACTCTCAAAGAAAAATGCATTCTGGTGATCACATGGATCCAGCACCTGATCCCCAAAATTGAG…	3128
HDLBP	NusA-like KH domain	ATGAGCTCCGTTGCAGTTCTGACCCAGGAGAGCTTTGCTGAACACCGCAGTGGACTGGTTCCGCAACAAATCAAAGTTGCCACTTTAACTTCCGAAGAGGAGAGCGACCCTCCAACCTACAAGGATGCCTTCCCCCCACTGCCCGAGAAAGCAGCCTGCCTGGAAAATGCCCAGGAGCCTGCTGGCGCCTGGAGTAACAAGATCCGGCCCATCAAGGCTTCCGTCATCACTCAGGTGTTCCATGTACCACTGGAGGAGAGGAAATACAAGGACATGAACCAGTTTGGAGAAGGTGAACAAGCAAAAATCTGCCTTGAGATCATGCAGAGAACCGGCGCTCACCTGGAGCTGTCTCTCGCCAAAGACCAGGGCCTGTCCATCATGGTCTCAGGGAAGCTG…	1146
NAGS	NAT, N-acetyltransferase, of N-acetylglutamate synthase	ATGGCGACGGTGCGGATGGCCTGGGCCCTGTGGGCAGCGCCTGCGGGCAGGAGGCTCCGGGGCCCCCGAGGCACGGGGAGCGCCCGAAGGCTGAGCTGCGGCGCGCGGCGGCAGGCGACCAGGGGTACCAGCCCGGGACGCCGGCTCAGCACTGCTTGGGGGCCGGCTCAGCTAGCCCAAGAGGAGGCCGAGGGAGGCAAGGACGACGTCCATCCGTCTGCAGCGGAGGAGCCGTTATGGACGCCGCCCCCAGCGCCCCCGGTTCCCCCCGATTCCCCGGGGCCCCCCGCCGGCCGCTCGCTGGTGCAGCGAGACATCCAGACCTTCCTGAACCAGTGCGGGGCCAGTCCCGGGGAGGCGCGCCACTGGCTCACGCAGTTCCAGGCCTGCCATCACTCC…	12480
RPS26	Ribosomal protein S26e	ATGACCAAGAAAAGAAGGAACAACGGTCGTGCCAAAAAGGGCCGCGGCCATGTGCAGCCTATTCGCTGCACCAACTGTGCCCGATGTGTGCCCAAGGATAAGGCCATTAAGAAGTTTGTCATTCGGAACATCGTAGAGGCCGCAGCCGTCAGGGACATTTCTGAAGCGAGTGTTTTCGATGCCTATGTACTTCCCAAGCTGTATGTGAAACTACATTACTGCGTGAGTTGTGCCATTCACAGCAAGGTAGTCAGGAATCGCTCTCGGGAAGCCCGTAAGGACCGAACACCTCCACCCCGATTTAGACCTGCGGGTGCTGCCCCACGTCCTCCACCAAAGCCCATGTAA	6244
DKKL1	unknown protein	ATGGAACTGAGGGCTCTAGGGACAAGATCCAGGGCACAGAGGCGTGGCCTAGATGTGGGGCGTGGCCCTAAGTCGGGGCGGGGCCACCTTCGACTGGAGCGAGACTCCAGCACTTGGCCAGGATCAGAGAATACCGGCCACACTGAGTCTCCAGGGCAGAGCCTCCCGGCCCGCCCCGCCATGTGGCACCAGCTATTCCCGTTGCTGCTGCTCTCCTCTGCCTCGGTGCCCCCCTCCACTGCAGCCCCGATCCGCGATGGTGACGTCCAGGAGAGCTCCTCAGGTTTTCTAGGTCTTCAGAGTCTACTCCAAGGCTTCACACGCCTTTTCCTGAAAGATGACCTGCTGCGGGGCATGGACAGCTTCTTCTCTGCCCCTATGGACTTCCGGGGCCTCCCT…	7594
CETN1	Cytoskeletal-regulatory complex EF hand	ATGGCTTCCAGCTACAGGAAGCCCACCGTGGCCTCCACCAGCCAGAAAAGAAAGGTGGGGCCTAAGCCCGAACTCACTGAAGAGCAAAAGCAAGAAGTTCGCGAAGCGTTCGACCTCTTCGATGCCGACGGCAGCGGCACCATCGACGTGAAGGAGCTCAAAGTGGCCATGAGGGCGCTGGGCTTTGAACCCAGGAAGGAGGAGATGAAGAGGATGATCGCCGACGTGGACAAAGAAGGCACGGGGAAGATCAGCTTCAACGACTTCTTGGCCGTGATGACTCAGAAGATGGCTGAGAAAGACACCAAGGAAGAAATCCTGAAGGCGTTCAGGCTCTTTGATGATGACGAGACCGGGAAAATCTCTTTCAAAAACCTAAAGCGTGTGGCCAAAGAGTTG…	10436
CISD1	Iron-binding zinc finger CDGSH type	ATGAGTATGACTTCCAGCGTACGAGTTGAATGGATCGCAGCTGTTACCATTGCTGCTGGAACAGCTGCAATTGGTTATCTAGCTTACAAAAGATTTTATGTTAAAGATCATCGCAACAAATCTATGGTAAACCCTCACATCCAGAAAGATAACCCCAAGGTAGTACATGCTTTTGATATGGAGGATTTGGGAGATAAAGCTGTGTACTGCCGTTGTTGGAGGTCCAAAAAGTTCCCACTATGTGATGGATCTCACACAAAACACAATGAAGAAACTGGAGACAACGTGGGACCTCTGATCATTAAGAAAAAAGACACTTAA	23164
PGM5	Phosphoglucomutase/phosphomannomutase, alpha/beta/alpha domain II	ATGGAGGGGAGCCCCATCCCGGTGCTGACGGTGCCCACGGCACCCTACGAGGACCAGCGGCCGGCCGGAGGCGGGGGGCTGCGGCGGCCCACCGGGCTCTTTGAGGGCCAGCGCAACTACCTGCCCAACTTCATCCAGAGCGTGCTGTCGTCCATCGACCTGCGCGACCGCCAGGGCTGCACCATGGTGGTGGGCAGCGACGGCAGGTACTTCAGCAGGACGGCCACGGAAATCGTGGTGCAGATGGCTGCGGCCAACGGGATTGGTCGACTGATCATTGGACAGAATGGCATCTTGTCGACGCCTGCTGTGTCCTGCATTATCAGAAAGATCAAGGCAGCTGGTGGAATCATCCTGACAGCCAGCCACTGCCCTGGAGGACCAGGAGGAGAGTTTGGA…	2348
SCNM1	Zinc-finger of sodium channel modifier 1	ATGTCTTTCAAGAGGGAAGGAGACGATTGGAGTCAACTCAATGTGCTCAAAAAACGAAGAGTCGGGGACCTGCTTGCCAGTTACATTCCAGAGGATGAGGCATTGATGCTACGGGATGGACGCTTTGCTTGTGCCATCTGTCCCCACCGACCTGTCCTGGACACTCTGGCCATGTTGACTGCCCACCGTGCAGGCAAAAAACATCTGTCCAGCCTGCAGCTTTTCTATGGCAAGAAGCCGCCAGGAAAGGGCACAGAGCAGAATCCAAGACAGCATAATGAACTCAGGAGAGAAGAGACCACAGCAGAGGCTCCTCTCTTAACCCAGACTCGACTTATCACTCAGAGTGCTCTGCACAGAGCTCCTCACTATAACAGTTGCTGCCGCCGGAAGTACAGA…	2776
COPS9	Myeloma-overexpressed-like	ATGAAGCCGGCGGTGGACGAGATGTTTCCCGAGGGCGCCGGGCCGTATGTGGACCTGGACGAGGCAGGAGGCAGCACCGGGCTCCTGATGGACTTGGCAGCCAATGAAAAGGCAGTTCACGCAGACTTTTTTAATGATTTTGAAGATCTCTTTGACGATGATGATATCCAGTGA	45554
USP4	Ubiquitin carboxyl-terminal hydrolase	ATGGCGGAAGGCGGAGGGTACCGTGAGCGACCGGATGCGGAGACCCAGAAATCCGAGCTCGGGGCCTTGATGAGGACCACTCTCCAGCGAGGGGCGCAGTGGTATCTTATTGACAGCCGGTGGTTCAAGCAGTGGAAGAAGTACGTGGGCTTCGACAGCTGGGATATGTACAATGTGGGTGAACATAATCTGTATCCTGGCCCGATAGATAACTCCGGACTCTTTTCAGATCCTGAGAGTCAGACCTTAAAGGAACATTTAATTGATGAATTGGACTATGTTTTGGTCCCAGCAGAGGCCTGGAATAAGTTACTAAACTGGTATGGCTGCGTAGAAGGCCAGCAGCCCATTGTCAGAAAAGTGGTAGAACATGGCCTGTTTGTCAAGCACTGCAAGGTG…	4222
MORF4L1	RNA binding activity-knot of a chromodomain	ATGGCGCCGAAGCAGGACCCGAAGCCTAAATTCCAGGAGGGTGAGAGAGTGCTGTGCTTTCATGGGCCTCTTCTTTATGAAGCAAAGTGTGTAAAAGTTGCCATAAAGGATAAACAAGTCAAATACTTCATCCATTACAGTGGTTGGAATAAAAAAAGTGCTGTGAGGCCCAGGCGCTCTGAAAAAACTTTGAAGACACGTGAGGATATTGTAGCCCTTTTTCCTGTTCCTGAAGGAGCTCCCTCAGTACACCACCCCTTCCTGACCTCTAGTTGGGATGAGTGGGTTCCAGAAAGCAGAGTACTCAAGTATGTGGATACCAACTTACAGAAACAGAGGGAACTTCAGAAAGCCAATCAGGAGCAGTATGCAGAGGGGAAGATGCGAGGGGCTGCCCCT…	10582
HSP90B1	Histidine kinase-, DNA gyrase B-, and HSP90-like ATPase	ATGAGGGCCCTGTGGGTGCTGGGCCTCTGCTGCGTCCTGCTGACCTTCGGGTCAGTGCGGGCTGACGACGAAGTGGATGTGGATGGGACAGTGGAAGAAGATCTGGGTAAAAGTAGAGAAGGCTCAAGGACAGATGATGAAGTAGTACAGAGAGAGGAAGAAGCTATTCAGTTGGATGGATTAAATGCATCCCAAATAAGAGAACTTAGAGAGAAATCAGAAAAGTTTGCCTTCCAAGCTGAAGTTAACAGAATGATGAAACTCATCATCAATTCATTGTATAAAAATAAAGAGATTTTCCTGCGAGAACTGATTTCAAATGCTTCTGATGCTTTAGATAAGATAAGACTAATATCACTGACTGATGAAAATGCTCTTGCTGGAAATGAGGAGTTGACG…	3441	kinase
C23H6orf201	Protein of unknown function (DUF4523)	ATGGGGACAGCCAGCAACAGCCAAGTGGAGCTGAAACTCCCGCTCCTCGAGAAGCCTAAGACCCCGAAAAACTACAGCCACCCCGAGGTTCTCCATCGCACCTTTGAGACTCTGTCCAACCTTCACAAGCTGCTTCCCAATCATCTGATGGAGCTGCTCCACTCCTGCAAGAGTGAGGAGGACAAGAAAAAATGTGAGAATTCTGAATTCTCTGGCTTAGAAAGGATCTTAGAAAGACATCAGTTTCCAAGAGAGATTAATCTGACCCCCAAACCAAGCAGTATGCCCCTGTGGAGAAGGAGGCAAAACAACAACGCCAATCAAGGGTGGAAGACATGCCGCTTGTGGGGTAAAAACACGAAGGATCCTCCGACGTCAACCATCGTCGTCAGGTGGGGG…	10220
COX4I1	Cytochrome c oxidase subunit IV	ATGTTGGCAACCAGAGTATTTAGCCTGATTGGTAGGCGTGCAATTTCCACCTCGGTGTGTGTTCGGGCCCATGGAAGTGTTGTAAAGAGTGAAGATTATGCTCTCCCGAGTTATGTGGACCGGCGTGACTACCCCTTGCCCGACGTGGCCCATGTCAAGAACCTGTCTGCCAGCCAGAAGGCCTTGAAGGAGAAGGAGAAGGCTTCCTGGAGCAGCCTCTCCATTGATGAGAAAGTTGAACTGTACCGCCTTAAGTTCAAGGAGAGCTTCGCCGAGATGAACAGGAGCACAAATGAGTGGAAGACGGTGGTGGGCGCGGCCATGTTCTTCATCGGCTTCACCGCGCTCCTCCTCATCTGGGAGAAGCACTATGTGTACGGCCCCATCCCGCACACCTTT…	9893
LOC616431	Histone-like transcription factor (CBF/NF-Y) and archaeal histone	ATGGAGAATGGCGGCTCTGTCGTGTCCCAACCATCCCCTGACGGCTATGAGGAAGACGTGATCACCAAAGAAACTGGCACCTCCGAAACTGAGCCCTCTGAAACGGAGATGGCGAAAGCGGAGACCTCCAAACCAGAGCCGTGTGATGCGGAACCAAAAAAGGCAAAGCAGAAGACAGCTAATGGCCGCCGTCGCCGTCGCCGGCACCGCCATAACGACAATTTCTCACGTTTTGCTACCTATTTCCCTAGGGTGCTGAGGCAAATACATAAAGGCATGAGTCTTTCCCGCGACTCCGTGAACATCCTGGATTCGTTTGTGAAAGATATGTTTGAGCGGATAGCCGAAGAGGCCGGGCGCCTGGCCCGCAACAACAAGCGCCGCACCATCACGCACGAA…	104	TF
MKX	Homeobox KN domain	ATGAACACGATCGTCTTCAACAAGCTCAGCGGCGCGGTGCTTTTTGAGGACCGCGGGGCTCCGGAGCGGGATCGGGGCGGCCGGCCCTACGGCGGCGTCCTGGACAGTCCCCACGCTCGCCCCGAGGTGGGCATTACGGACGGCCCGCCCCTCAAGGACAACCTGGGCCTGAGACACCGGAGGACCGGGGCCCGACAGAACGGCGGGAAGGTGCGGCACAAGCGGCAGGCCCTGCAGGACATGGCGCGGCCCCTGAAGCAGTGGTTGTACAAGCACCGCGACAACCCGTATCCCACCAAGACCGAGAAGATTCTCCTGGCGCTCGGCTCGCAGATGACGCTCGTGCAGGTGTCAAATTGGTTTGCTAATGCAAGACGTCGGCTTAAGAATACTGTTCGA…	52051	TF
SPA17	IQ calmodulin-binding motif	ATGTCGATTCCGTTTTCCAACACCCACTACCGAATTCCACAAGGATTTGGAAATCTTCTTGAAGGGCTCACACGCGAGATTCTGAGGGAGCAACCGGACAATATACCAGCTTTTGCCGCAGCATATTTTGAGAATCTTCTAGAGAAAAGAGAAAAAACCAGCTTTGATCCAGCAGAATGGGGGGCTAAGGTTGATGACCGCTTCTATAACAACCATGCATTCAAGGAGCAAGAATCACCTGAAAAACATGAGCCTGGAAAAGAAAATTCTCAGACATCTGTGAAAGAGAAGACAGCCTTAGAATCTCCTGAAGAAGACAAGGACATGGAAGAAAATGCTGCTCTCAAAATCCAGGCAGCCTTCCGGGGACACTTAGCCAGAGAGGAGGTAAAGAAAATG…	30014
TMED10	emp24/gp25L/p24 family/GOLD	ATGTCTGGCTCCTCAGGCCCACAGGCTCAGCGTGGCCCTTGCCCGTTCGCGTTGCTGCTGCTACTCCTGCTGGGCCCCAGCTCGGTCCTCGCCATCTCCTTCCACCTTCCCGTTAACTCCCGCAAGTGCCTCCGCGAGGAGATCCACAAGGACCTGCTGGTGACGGGCGCGTACGAGATCACCGACCAGTCTGGGGGCGCCGGCGGCCTGCGCACCCATCTCAAGATTACAGATTCTGCTGGCCATATTCTGTACTCCAAGGAGGATGCGACCAAGGGGAAGTTTGCCTTTACCACTGAAGATTATGACATGTTTGAAGTGTGTTTTGAGAGCAAGGGAACAGGGCGGATACCTGACCAACTCGTGATCCTAGACATGAAGCATGGAGTGGAAGCGAAA…	23746
BSG	Immunoglobulin domain	ATGGCGGCCGGTCAGATCGCGGTGTTGGGGCTCGTGCTGCTGAGTGCCCAGGGTGGCTTCGGGGCAGGGAGCAGGATCTGGACGAACATAGACAATGATGGCTCCAAAACACGACTCACCTGTGCCTTGAATCACAGTGCCACTGAGATTGTGGGCCACCGCTGGGTGAAGGGGGGCAAGGTGCTGAAGGAGGACGCCCTGCCTGACCTGAAGACGGAGTATGAGGTGGACTCAGAAGACCGCTCAGGCCAGTACTCCTGCATCTTCCTTCCGGAGCACGCGGGCCGCACCGATCTGGAAGTGAAGGGACCCCCCAGCATCAAGGCCGTGAAGAAGTCGGAGCACGCCACGGAGGGGGAGACTGTGATCCTGGTCTGCAAATCGGACTCCTTCCCGCCA…	21796
LOC100297779	GAGE protein	ATGCATTTTTTTAAAGATTCTGGCCTGGAAGCTGCTCTCCAGCAATTGGCTCTGGCAAAGACTGGGGGTGAAGGTGGAGATGGTCCTGATGTCAGGGAGGAGTTTGCATCAAATACAGAGCCTGTTGAAATGCCAGAAGCAGGGAGAAATATGAGTGGGCAAGTGGCATCAACATTGGGACCTACAAAGCAAGATTGCTCCCAGGTGGATGAACCTGTGGTTGAGCAGCAGCACAGTGTTGAGCAATCTCAACAAGAAGAACCACCAGCTGAGATTCAGGATATCACACCTAGAAAGGAGGAAGTACATGGAGAGGATCCAGTGAATCGTGATGAAGAAGAGGAGAAGGATCCCTTTGAAGATTCTGGCCTGGAAGCTGATCTCCAGCGATTGGCTCTG…	21367
C1H21orf2	Leucine rich repeat	ATGGGCTCTCAGGACGCGCTCCTAATGATGCGGGCCCCGCCCCTTGGAGACGGGCGCCGGCGTGGCCAACATCCGCCGAGGGGCAGCCGTCTCACTGATATCTCCATATGCCGGGAAATGCCCAGCCTGGAAGTGATCACCCTCAGTGTCAACAGCATCTCCAGCCTGGAGCCTGTGAGCCGCTGCCGGCAGCTGAGTGAGCTGTACCTGCGCAAGAACTGCATTCCCAGCCTTGCAGAGCTCATCCACCTGAAGGGCCTCCCGCGCCTGCGGGTGCTCTGGCTGGCCGAGAACCCCTGCTGTGGCACCTGCCCCCACCTCTACCGCATGACCGTCCTGCGCACTCTGCCGCAGCTGCAGAAGCTGGACAACCAGGCTGTGACGGAGGAAGAGGTGTCC…	18953
ATP5PF	Mitochondrial ATP synthase coupling factor 6	ATGATTCTTCAGAGACTCTTCAGGTTGTCCTCTGCTGTTCAGTCTGCAATCTCAGTCTCTTGGAGGAGGAACATTGGTATTACAGCAGTGGCATTTAATAAGGAGCTTGATCCTGTGCAGAAACTCTTCGTGGACAAGATTAGAGAATATAGAACTAAGCGACAGACATCTGGAGGACCTGTTGATGCTGGCCCAGAATATCAGCAAGACCTAGACCGGGAGCTTTTTAAACTTAAGCAAATGTATGGTAAAGCAGACATGAATACGTTCCCTAACTTCACGTTTGAAGACCCCAAGTTCGAAGTTGTCGAGAAACCACAATCCTGA	18702
LOC616478	Proline-rich	ATGCTACTGATCCTGCTCTCAGTGGCCTTGCTGGCCCTGAGCTCAGTTCAAGGCTCAGATTCTGAAAGCAGCAGTGAAGAGTTTCGGAGAACCGTATTAGATAGAACCAGCTCAGACTCAAGCTCAGATGAGGATTTTTTCATACGACGTCCTGGAAAACACAGAGAACGCAGAGGACCACCACCTTCTCCTAATGATGAAAACGAAGATGAGGAAGCTCCACCAGGGCCACCCCCACCAGGGCCACCCCCACCCAGTGATGAACCTCAGCCAAATCCACCCCCACCAGAGGAGCAACCTGAGCAGAGTTCAGATGAGGACTGA	18353
LOC505033	unknown protein	ATGATGGGCCGACAGCGGAGGTGCAGGTGGGCTCAGCCCTGGACTCTGCTCCTGCTTCTCTTGGGTCCCCGGCTCCTGGTGACTCATGGCTGGCGTCGCAAAGGGGACAAGAATAGTGAAAACACAAATATCTTGGAGCTTTACCTTCCTGCCGTCGTGGAGTATGCCTTACACGTGTACAACCTGAGGAGCCAGGACATGAATGCCTACAAAGTGGTGCGTGTACTGCGGTCGTGGCTGGAGTTGTCTGAACAGAAAGAAGAAAAAGGCCTGGTGTTCTCCATGGAGCTGCAGTTCGCCCGAACCAGGTGCGGGAAATTTGACGAAGACATCGACAACTGTCCTTTTCAAGCAACTCCAGACGTGAACAATACACTGAACCCTGGAAGACAGAGTTCC…	16516
PDCD5	Double-stranded DNA-binding domain	ATGGCGGAGCAGGAGCTCGAGGCGCTGAGGAAGCAGAGGCTGGCCGAGCTGCAGGCGAAGCACGGGGATCCTGGCGATGCAGCACAACAGGAAGCAAAGCACAGGGAAGCAGAAATGAGAAACAGTATCTTAGCCCAAGTTCTGGATCAGTCAGCCCGGGCCCGGTTAAGTAACTTAGCACTTGTAAAGCCTGAGAAAACTAAAGCAGTAGAGAATTACCTTATACAGATGGCACGGTATGGACAACTAAGTGGGAAGGTATCAGAACAAGGTTTAATAGAAATCCTCGAAAAAGTAAGCCAACAAACAGAAAAGAAAACAACAGTTAAATTCAACAGAAGAAAAGTAATGGACTCTGATGAAGATGACGATTATTGA	14782
RAB11A	50S ribosome-binding GTPase	ATGGGCACCCGCGACGACGAGTACGACTACCTCTTCAAAGTTGTTCTTATTGGAGATTCTGGTGTTGGAAAGAGTAATCTCCTGTCTCGATTTACTCGAAATGAGTTTAATCTTGAAAGCAAGAGCACCATTGGAGTAGAGTTTGCAACAAGAAGCATCCAGGTTGATGGGAAAACAATAAAGGCACAGATATGGGACACGGCAGGGCAAGAACGATACCGCGCTATAACATCAGCATACTATCGTGGAGCTGTAGGTGCCTTATTGGTTTATGACATTGCTAAACATCTCACATATGAAAATGTAGAGCGATGGCTGAAAGAACTAAGAGATCACGCTGATAGTAACATTGTTATCATGCTTGTGGGCAATAAGAGTGATTTGCGCCATCTCAGGGCA…	14435
LOC100271685	unknown protein	ATGACAAGAAGATTTCCTTTAAGAACGGAGGCCAGAGCATTAGCGGCTGTGCAAATAGTTCTTGCCCTGTTTCACTATACACTGGGTTTTCTCTGTGCTGTCTTGTTTCTCGGTGAAGAGGATGTAAAAGTCACTGGCAGTGTCCCTGTATTACTCACACTAGGGTACATCATATGGTCATCACCATTTCTTACATCTGCCATCGTCATGAACATCTTTAGCGCCTGCTTTTCTGCATTTGGTACAATTATATTATGTATTGCATGTCTGTCTTATGTTGCAGAAATGGAAGACTATGTTTGGTCACAGTTAGCTGGTGGTATGCTTCTACAGTACTTACTCTTCAGCAGTGTCACAGAACTGATCGTTGTAAGCATCCTCTTGTGTTGGATTGTGCGA…	12351
TDRD1	Domain of unknown function (DUF4537)	ATGGCGCAGGAGGTGGGAAGCCCGCCGCGCCGCCACCGCGACTCCCCGGTCCTCCCCGGGCGCCCCTCTAGGAGGGGCCCCGCAGACCTGGAAGTGCGGGGGCGGTGGGGAGAGCGGTGGGAACAGAGCCAAAAGCACGCTCCCTCAGCCGCGGCTGCCCCAAGCCCCCGCGGAGCTGACACATCAACAAAGATGGCGGCGACGCCGAAGCCGGCCAGGCTACAGCTGAGGGGGCGGGGCTCCTCAGAGGAGCCAATCAACGAGGCGAAGGCGTCCTCGGCCAGCGTCCTTCCCGGGCACTTCGTCTTCGGAACTCGCCACCCCTTGGCCATTCTGGCGAGCCAGCTGTCCTGCCTCGCTAGTCCGGCCCTACCTCTCACGCCCCTCCCCGATCCAAGA…	10740
MORN5	MORN repeat	ATGGTGAGGCAGGATGCGCTGAGTCTCAGGTGTCCCAAAGACTGGACGCTAGAGACAGGCGCCATGGAGTACACGGGGAGCCAATATATTGGGGAATTTGTAGATGGCAGGATGGAGGGTGACGCCGAATACATCCTCCCAACTGAAACAAAATACATTGGGGAAATGAAGGACGGCATGTTTCATGGCCAAGGAACCTTGTACTTCCCCAATGGGAGCCGATTTGATGCGGTTTGGGAGAAAGGGTTGGTTGTAAAGGGCACGTACACCTTCTCAGACGGCCTGCAGTATGACACTGAGAACTGGCATTACTGTGACAGCTACGATCGGAGGTTTTACACCGAGATCTGCTACGGCTTGAAGCCTGCAGGTATCTCTCAACTCACCAATATGGACCCA…	10696
CCDC7	Spermatogenesis family BioT2	ATGAAGCCAGTAAAGCATCTGTTGACCTCTAGTAGTAAATTGGTAAACGTTCCAGAATTAACATTTAAAAAAGGACTATTTAATTCACCATTGTCACCTAAACCAAAGGAAAAACATAGTGCAAAAGTAGTACGTGATAAACTTGAACCGATGGTCTTAAAATCTCCACCAACAGGAGAATCCATTGTAAGGTATGCTTTGCCCATTCCATCAAGTAAGACAAAGGAGTTAATAGCAGAAGATGAATTGATCAGGAAAATTACCAAACATCTGAAGATGGTGGTTTCCAGTTTGGAAGAAACCTATGGATATGGCACTCAAAATGGAGAAAAAGCAGTTGTGAAGCCTGAACATGAAGAATTAAACTTTTCTGTTGGGGATGATCTGACTTCATTCTTA…	10578
DHRS4	KR domain	ATGCTGAAGGTGGGACTGCCTTTGGGTGCCTGTGCGCGGTCGTGGAAGTCGGTCCGGATGGCTAGCTGCGGGATGGCGCGCCGGAACCCGCTGGAGAATAAAGTGGCCCTAGTAACGGCCTCCACTGATGGGATCGGTTTTGCCATCGCCCGGCGTCTGGCCCAGGACGGGGCCCACGTGGTGGTCAGCAGCCGGAAGCAGCAGAATGTAGACCGGGCAGTGGCAACGCTGAAAGGGGAGGGGCTGAGCGTCACGGGCACCGTGTGCCACGTAGGGAAGGCTGAGGACCGGGAGCGGCTGGTGGCCACGGCTGTGAAGCTTCATGGCGGCGTGGACATCCTGATCTCCAATGCTGCCGTCAGCCCTTTCTTTGGAAGCTTGATGGATGTCCCCGAGGAG…	10424
NFATC2	IPT/TIG domain	ATGGACGCCCCGGAGCCGCAGCCTGACCCCGACGGCGGGGACGCCCCGGGCCACGAGCCTGGGGACAGCCCCCAAGACGAGTTCGACTTCTCCATCCTCTTCGATTATGACTATTTGAATCCTATCGAAGAAGAACCGAGTGCACATAAGGTGGCCAGCCCACCCTCCGGACTCTACCCCGATGATGTCCTGGACTATGGCCTCAAGCCATACAGCCCCCTGGCCAGTCTCTCTGGCGAGCCCCCCGGCCGGCTGCGAGAGCCGGATAGGGTGGGGCCCCAGAACTTTCTGAGCCCGGCCAAGCCACCGGGGGCTTCGGGCCTGAGCCCTCGGATCGAGATCACTCCATCCCACGAACTGATACAGGCAGGGGGGCCCTTCCGCGTGAGAGACACTGGC…	8676
MNF1	unknown protein	ATGGCGGCCAGCCGCTACCGGCGATTTCTTAAGCTGTGTGAGGAATGGCCAGTGGACGAGACCAAACGGGGCCGGGACTTGGGCGCTTATCTGCGGCAGCGGGTAGCGCAGGCCTTTCGGGAGGGAGAGAACACCCAGGTTGCAGAGCCTGAGGCCTGTGATGAGATGTATGAGAGCTTGGCACGGCTCCATTCAAACTACTACAAACACAAGTACCCTCGCCCCAGAGAAACAAGCTTCAGCGGCCTATCCCTGGAAGAGTACAAGCTGATCCTGTCCACAGATACGTTGGATGAATTTAAGGAGATGAATAAAGGCACGTGGAAGAAGCTGCAGGAGAAGTTCGCCCCTGGGAGCCCCGAGGGGAAGCACACAGCCTGGGCGCGGGCCCTGCCACGC…	8463
TNIK	Protein tyrosine and serine/threonine kinase	ATGGCGAGCGACTCCCCGGCTCGCAGCTTGGATGAAATAGATCTCTCTGCTTTGAGGGACCCCGCAGGAATCTTTGAATTGGTGGAACTTGTTGGCAACGGAACATATGGACAAGTATATAAGGGTCGTCATGTCAAAACGGGCCAGCTGGCAGCCATCAAGGTTATGGATGTCACAGGGGATGAAGAGGAAGAAATCAAACAAGAAATTAACATGTTGAAGAAATACTCTCATCACCGGAATATAGCTACATACTATGGTGCTTTTATCAAAAAGAACCCACCAGGCATGGATGACCAACTTTGGTTGGTGATGGAGTTTTGCGGTGCGGGCTCTGTCACTGACCTGATCAAGAACACAAAAGGTAACACGTTGAAGGAGGAATGGATTGCGTACATC…	7864	kinase
TSPO	TspO/MBR family	ATGGCCCCACCCTGGGTGCCTGCCGTGGGCTTCACGCTGTTGCCCAGTCTGGGGGGCTTCCTGGGTGCCCAGTACACCCGCGGAGAGGGTTTCCGCTGGTACGCCAGCCTGCAGAAGCCCCCGTGGCACCCGCCCCGCTGGATTCTGGCTCCCATCTGGGGCACACTCTACTCGGCCATGGGGTATGGTTCCTACATGATCTGGAAAGAGCTGGGGGGCTTCTCGAAGGAGGCGGTGGTTCCCCTGGGCCTCTACGCTGGGCAGCTGGCTCTGAACTGGGCATGGCCTCCCCTCTTCTTCGGCACTCGACAAATGGGCTGGGCCTTGGTGGATCTCCTGCTGACTGGCGGCATGGCAGCAGCCACGGCCATGGCCTGGCACCAGGTGAGCCCACCGGCT…	7852
MYL6	EF-hand domain pair	ATGTGTGACTTCACCGAGGATCAGACCGCAGAGTTCAAGGAGGCCTTCCAGCTGTTTGACCGAACGGGGGATGGCAAGATCCTGTACAGTCAGTGTGGGGATGTGATGAGGGCCCTGGGCCAGAATCCCACCAACGCCGAGGTGCTCAAAGTCCTGGGGAACCCCAAGAGTGATGAGATGAACGTGAAGGTACTGGACTTTGAGCACTTCCTACCCATGCTGCAGACTGTGGCCAAGAACAAGGACCAGGGCACCTACGAGGACTATGTCGAAGGCCTTCGGGTGTTTGACAAGGAAGGGAACGGCACTGTCATGGGTGCTGAGATCCGGCACGTTCTCGTCACACTGGGTGAGAAGATGACAGAGGAAGAAGTAGAGATGCTGGTGGCAGGGCATGAG…	7579
SIAH1	Seven in absentia protein family	ATGACCGGAAAGTCTCCCTTACCTTTTCTGTACTCCTGGAGAGGCGTCTTGCTCACTTGTTTACCAGCATCTGGGACAAGGAAGAGAAAAGAAATGAGCCGTCAGACTGCAACAGCATTACCTACTGGAACCTCAAAGTGTGCACCGTCCCAGAGGGTGCCTGCCCTGACGGGCACAACCGCCTCCAACAATGACTTGGCGAGTCTCTTTGAGTGTCCGGTCTGCTTCGACTATGTGTTACCACCCATTCTTCAGTGCCAGAGTGGCCATCTTGTTTGTAGCAACTGTCGCCCAAAGCTCACATGTTGCCCAACTTGCCGGGGCCCGCTGGGATCCATTCGCAACTTGGCTATGGAGAAAGTGGCCAATTCAGTACTTTTCCCTTGTAAATATGCCTCT…	7276
BANF1	Barrier to autointegration factor	ATGACAACCTCCCAAAAGCACCGAGACTTCGTGGCAGAGCCCATGGGGGAGAAGCCAGTGGGAAGCCTGGCCGGAATTGGCGAAGTCCTGGGCAAGAAACTGGAGGAAAGGGGCTTTGATAAGGCCTATGTGGTCCTCGGCCAGTTTCTGGTCCTAAAGAAAGATGAAGACCTCTTCCGGGAATGGCTGAAGGACACGTGCGGCGCCAACGCCAAGCAGTCCCGGGACTGCTTTGGCTGCCTGCGAGAGTGGTGTGACGCCTTCTTGTGA	6820
POLB	Helix-hairpin-helix domain	ATGAGCAAACGGAAGGCGCCGCAGGAGACTCTCAACGGGGGCATCACCGACATGCTCACAGAACTCGCAAACTTTGAGAAGAACGTGAACCAGGCTATCCACAAATACAATGCCTACAGAAAAGCAGCATCTGTGATAGCAAAGTACCCACACAAAATAAAGAGTGGAGCGGAAGCTAAGAAACTGCCTGGAGTAGGAACAAAAATTGCTGAAAAAATTGATGAGTTTTTAGCTACTGGAAAATTGCGTAAACTGGAAAAGATTCGGCAGGATGATACGAGTTCATCCATCAATTTCCTGACTCGAGTTAGTGGCATTGGTCCATCTGCTGCAAGGAAGTTTGTAGATGAAGGAATTAAGACATTAGAAGATCTCAGAAAAAATGAAGATAAATTGAAC…	6508
USP47	Ubiquitin carboxyl-terminal hydrolase	ATGGTGCCCGGCGAGGAGAACCAACTGGTCCCGAAGGAGATAGAAAATGCTGCTGAAGAACCAAGAGTCTTATGTATAATACAAGATACTACTAATTCAAAGACGGTGAATGAACGGATCACTTTAAACTTACCAGCTTCTACTCCACTCAGAAAGCTCTTTGAAGATGTGGCCAACAAAGTAGGCTACATAAATGGAACCTTTGATTTGGTGTGGGGGAATGGAATCAATACTGCTGATATGGCTCCACTGGATCATACCAGTGATAAGTCTCTTCTTGATGCTAATTTTGAGCCAGGAAAGAAGAACTTTCTGCATTTGACAGATAAAGATGGTGAACAGCCTCAGATACTGCTGGAGGATTCCAGTGCTGGGGATGACAGTGTTCATGACAAATTT…	6401
SNRPC	U1 zinc finger	ATGCCTAAATTTTATTGTGACTACTGCGACACATACCTCACCCATGATTCTCCATCTGTGAGGAAGACACACTGCAGTGGTAGGAAGCACAAGGAGAATGTGAAAGACTACTATCAGAAGTGGATGGAAGAGCAGGCTCAGAGCCTGATTGACAAAACAACTGCTGCATTTCAACAAGGAAAGATACCTCCTACTCCATTCTCTGCTCCTCCTCCTGCAGGGGCAATGATCCCACCTCCCCCCAGTCTCCCGGGTCCTCCTCGCCCTGGGATGATGCCTGCACCTCACATGGGGGGCCCTCCCATGATGCCGATGATGGGTCCCCCTCCTCCTGGGATGATGCCAGTGGGACCTGGTTCTCAGCATGGGCCTCCTGCTCACCTTTCCTACAACTCCGAA…	6379
ERP27	Thioredoxin-like domain	ATGCCACAATCCATTAACTGCAGAGTGGGCTGCCCTGAGTCAGAGGCTCCAAACACCAAGACCAGGGCGTGGAGCGAGAGCAGGAAAATGGAAGCCATGCCATCCAGATGCCTGTTTCTGTTATTTCTCTCCACATGCAAACTGTCCCCGGAAGTTGTTGCAGAAGTTCAGGAATCATCAGATGGTCCTGGTGCCCAGGAACCCATGCGGCTCACAGATGTCCAAGCTGCCATGGAATTCATTGCTGCTGCTGAGGTGGCTGTCATAGGCTTCTTCCAGGATTCAGAAGTACCGGCAGTGTCCCTAATCCACAGTGTGGTGCAAAATTTCCAAGACGTGTCTTTTGGGATCAGCACTGCCTCCGAGGTTCTGGCTTACTACAACATCACTGGGAACACC…	5629
RPS2	Ribosomal protein S5, C-terminal domain	ATGGCGGATGACGCCGGTGCTGCGGGAGGGCCCGGAGGCCCCGGGGGCCCCGGAATGGGAGGCCGCGGTGGCTTCCGCGGAGGCTTCGGTAGTGGCGTCCGGGGCCGGGGTCGCGGCCGGGGTCGGGGCCGGGGCAGAGGCCGCGGAGCTCGCGGAGGCAAGGCCGAGGACAAGGAGTGGCTCCCCGTTACCAAGCTGGGCCGCCTGGTCAAGGACATGAAGATCAAGTCTCTTGAGGAGATCTACCTTTTCTCTCTGCCTATCAAGGAGTCTGAGATTATTGACTTTTTCCTGGGAGCATCCCTGAAGGATGAGGTTTTGAAGATTATGCCCGTGCAAAAGCAGACCCGTGCTGGCCAGCGGACCAGGTTCAAGGCGTTTGTTGCTATCGGGGATTAC…	5421
SLC24A3	Sodium/calcium exchanger protein	ATGGCGCGCGAGGAGGACGGGGACCCCGAGCGCCCGGAGGCGGCGGCGCGGGCCGGCGGCGACGACGACGACGACGACGACGACGACGACGAGGAGGAGGGACTGAGCGACGACGAGGACGGAGATCGGGAGAACCGCGGCGGCCGCCAGGAGGAAGGAGAGGCGGCGGCGGCGGCCGCCGGGCGGGAGCGCAGCGAGGACGCGCCGCCGCCGCGCGCGGAGCTGCCTCCCGCCACCAGCCGCGCTGCGGCCGCCCGCGATCTGAGCGGCCGCCGCCCGCCGGGGACCCCGCCGGGGCCGCTGCCCTGCCGCGCGGAGAGGATGCCGTCGCCCGACCTGGAGGAGCGTGAGCGCCGCCGGAGCTGCCGGAGGGACCTTCTTCTGAGCCAGGTCTGCTTC…	5122
EPCAM	Thyroglobulin type-1 repeat	ATGGCGCCCCCCCAGGTCCTCGCTTTCGGGCTCCTGGTCGCCGCGGCGACGGCGGCGGTGGCCGCAGCCCAGGAAGGATGTGTGTGTGAAAACTACAAACTGACCACAAACTGCTCTGTGAACGCACTCGGTCAGTGCCAGTGTACTTCAGTTGGTACACAGCATTCCGTCATTTGCACAAAATTGGCTACTAAATGCTTGGTGATGAAGGCAGAAATTAGTCACTCAAAGTCCGGGAGAAGAAGGAAACCAGAGGGCGCCATCCAGAATAATGACGGGCTCTATGACCCCGAGTGTGATGACAAGGGGCTCTTCAAAGCCAAGCAGTGCAACGGCACCTCCACGTGCTGGTGTGTGAACACTGCTGGGGTCAGAAGAACCGATAAGGACAGTGAAATC…	4977
PCYT1A	Cytidylyltransferase-like	ATGGATACACAGAATTCAGCCAAAGTCAACACAAGGAAGAGGAGGAAAGAGACACCTGGACCCAATGGGGCAACAGAAGAAGATGGAATTCCTTCAAAAATGCCACGCTGTGCAATTGGTTTACGGCAGCCAGCGCCTTTTTCTGATGAAATTGAAGTAGACTTTAGTAAGCCCTATGTCAGGGTAACTATGGAAGAAGCCAGCAGAGGAACTCCTTGTGAACGGCCTGTGAGAGTTTATGCAGATGGAATATTTGACTTATTTCATTCTGGTCATGCCCGGGCTCTGATGCAAGCAAAGAACCTTTTCCCTAATACATACCTCATTGTGGGAGTTTGCAGTGATGAGCTAACACACAACTTCAAAGGCTTCACCGTGATGAATGAAAATGAGCGCTAT…	4935
SHOC2	BspA type Leucine rich repeat region (6 copies)	ATGAGTAGTAGTTTAGGAAAAGAAAAAGACTCTAAAGAGAAAGATCCCAAAGCACCATCAGCCAAGGAAAGAGAAAAGGAGGCAAAAGCCTCTGGAGGTTTTGGGAAAGAGAGCAAAGAAAAAGAACCTAAGACCAAAGGGAAAGATGCCAAAGATGGAAAGAAGGACTCCAGTGCTGCCCAGCCAGGGGTGGCTTTTTCGGTTGATAATACGATCAAACGGCCAAATCCAGCACCTGGGACTAGAAAAAAGTCTAGCAATGCAGAGGTGATTAAAGAGCTCAACAAATGCCGAGAAGAGAACTCAATGCGTTTGGACTTATCCAAGAGGTCTATACACATATTGCCATCATCAATCAAGGAGTTGACTCAATTAACAGAACTTTATTTATATAGCAAC…	4855
ELOB	Ubiquitin family	ATGGACGTGTTCCTCATGATCCGGCGCCACAAGACCACCATTTTCACGGACGCCAAGGAGTCGAGCACCGTGTTCGAGCTGAAGCGCATCGTCGAGGGTATCCTCAAGCGGCCGCCGGATGAGCAGCGGCTGTACAAGGACGACCAGCTTCTGGATGACGGCAAGACGTTGGGCGAGTGTGGCTTCACCAGCCAGACAGCACGGCCTCAGGCCCCCGCCACTGTGGGGCTAGCCTTCAGGGCAGATGAGGCATTCGAGGCCCTGCGCATCGAGCCTTTCTCTAGCCCACCTGAGCTGCCGGACGTGATGAAGCCACAGGACTCAGGAAGCAGCGCCAACGAACAGGCTGTGCAGTGA	4757
LOC100296695	GAGE protein	ATGAGTGGGCAAGTGGCATCAACATTGGGACCTACAAAGCAAGATTGCTCCCAGGTGGATGAACCTGTGGTTGACCAGCAGCCCAGTGTTGAGCAACCTCAACAAGAGGAACCGCCAGCTGAGATTCAGGATATCACACCTGGGAAGGAAGAAGTAAATGGAGAGGATCCGGTGAATCATAATGAAGAGAAGGAGGATGCCTCTGGAGATTCTGATCTGGAAACTGATCTCCAGGAATTGGCTGAGGCAAAGACTGGGGATAAAGGTGGAGATGGTCCCGATGTCAGGGAGGAGGTTGCATCAAATACAGAGCCTGTTGAAATGCCAGAAGCAGGTGAAGGGCAACCATTTACTTGA	4407
LCA5L	Ciliary protein causing Leber congenital amaurosis disease	ATGTCATTGGCTGGTCCAACAGAAACAAATCTGGGTGGACATTTCCCGGGCACAGCCGTCGAAAATGGCGGGAGTTCCTCAAAAAGGGAGAGCAGCAGCCCAGGTTTTCCCAGGAACAGCAACGCTTCTGACAAGAGTGTTGATTATAGCAGATCTCGGTGTTCCTGCAGAAGCCCAAGCTCCCACTACGATTATTCCGAAGACTTTCTGTCTGCATGCTCAGAAACCACAGCTAGAAACAACTACTTAGAGAAGCCCACAGTAAAAGAAAAAAAGGAGAAGAAGAAGTATAATGTTTCTAAAATCTCCCAACTTAAAGGCCAGAAGGAAATCTCGGTTAGAAAAAAGCACAGCTGGAATGTACCATTTCTCAACTCTCAGATCAGTGTGGCTGCTCAG…	4119
HCCS	Cytochrome c/c1 heme lyase	ATGGGCTTGTCTGCATCTGCCCCTGCTGCTTCTACAGTTCAGACCTCTACCCCTGCAGCTTCAGATCATCAGACAGCAGCCCCAACGTCTGGATGCCCAATGCACGAAGGGAAAGTGAAAGGCTGTCCAGTGAGTGCCGAGCCGTCGGACTCAACCTGTGGGAGCAAAACGAACTCTGTGCCTGCGCACCAGGAGCGCGCCTACGAGTACGTGCAGTGTCCCATCACCGGCGCCAAGGCCGCGAATAAGGAGAACCTGGATCCTTCTAACCTGATGCCACCTCCTAATCAGACACCAGCCCCCGACCAGCCGTTTCCACTATCTACTGTGAGAGAGGAATCGTCTATTCCGAGGGCAGATTCAGATAAAAAGTGGGTTTATCCTTCTGAACAGATGTTC…	3918
LOC100297099	GAGE protein	ATGCCAGAAGCAGGGAGAAATATGAGTGGGCAAGTGGCATCAACATTGGGACCTACAAAGCAAGATTGCTCCCAGGTGGATGAACCTGTGGTTGACCAGCAGCCCAGTGTTGAGCAGCCTCAACAAGAGAAACCGCCAGCTGAGAGTCAGGATATCACACCTAGAAAGGAGGAAGTACATGGAGAGGATCCAGTGAATCGTGATGAAGAAGAGGAGAAGGATCCCTTTGAAGATTCTGGCCTGGAAGCTGATCTCCAGCAATTGGCTCTGGCAAAGACTGGGGGTGAAGGTGGAGATGGTCCCGATGTCAGGGAGGAGTTTGCATCAAATACAGAGCCTGGTGAAATGCCAGAAGCAGGTGAAGGGCAGTCATTTGCTTGA	3649
AK6	AAA domain	ATGTTGCTTCCGAACATACTGCTCACCGGTACACCAGGGGTTGGAAAAACTACATTAGGCAAAGAACTTGCATCAAGATCAGGACTGAAATACATTAATGTGGGTGATTTAGCTCGAGAAGGGCAGTTATATGATGGCTATGATGAAGAGTATGACTGTCCCATTTTAGATGAAGATAGAGTAGTTGATGAGCTAGAAAACCAAATGAGTGAAGGTGGAGTTATTGTTGATTACCATGGTTGTGATTTCTTCCCTGAACGCTGGTTTCATATAGTATTTGTCCTGAAAACAGATAACAGTATTTTGTACAAAAGACTTGAAAATAGGGGTTATAATGAGAAGAAACTAAAAGATAATATTCAGTGTGAAATTTTTCAAGTTCTTCATGAAGAAGCCTTA…	3417
KNSTRN	unknown protein	ATGACGCCAGTCGCTCATAGCTCCATTAAAGACGGCAAAGTGCACCACTTCCCTTCCCCCGCCCAGACCTGGGGACTCCTATACCCAGCGCCAGGAAGCTCAAACTCTGGCATCGACTCAGATCTTCCGTACAGCATGGCAGCTGCCGAAGACGTCGCCCACGCCAGTGACTGCCGTACAACATGGCCTCCTACGGAGAGCGCACCACACCTCCTTCCGCCCGGTCGCCGGAAGTTTCCCTTTGAAACCCAGGCGGCAGACGCGGTCGGTGGTACGGCAGTTATTGCCGAGCATCTTTTGAACCAGAGCGACGAGGCGTGCGGGCAGGAGCAGCAGGCACCTGGGCCCCAGCCGTGCCGCCTCGTTACGATGACCAGCGTGGTTAAGACAGTGTACACC…	3345
MRPL43	Mitochondrial ribosomal protein L51 / S25 / CI-B8 domain	ATGACTGCCCGCGGGACCGCGAGCCGCTTCCTGACGAGTGTCCTGCACAACGGGCTGGGTCGCTACGTGCAGCAGCTGCAGCGGCTCAGCTTTAGCCTCAGCCGTGACGCGCCCTCGTCCCGCGGCGCCAGGGAGTTCGTGGAACGGGAGGTGACCGACTTCGCCCGCCGGAATCCCGGGGTCGTCATATATGTGAACCCGCGGCCGTGCTGTGTGCCGAGAGTAGTGGCCGAATACCTTAATGGGGCTGTGCGCGAGGAGAGCCTCAATTGCAAGTCGGTCGAGGAGATCGCCACGCTGGTGCAGAAGCTGGCCGACCAGTCGGGTTTGGACGTGATCCGCATCCGCAAGCCCTTCCACACGGACAGTCCTAGCATCCAGGGTCAGTGGCACCCCTTC…	3277
LOC781152	GAGE protein	ATGGACACAGGGAGAAATATGAGTGGGCAAGTGGCATCAAAATTGGGACCTACAAATCAAGATTGCGCCCAGGTGGATGAACCTGTGGTTGTTTTATTTGCATGCACACTCTACTTGGACCAGCAGCCCAGTGTTGAGCAACCTCAACAAGAGGAACCGCCAGCTGAGATTCAGGATATCACACCTAGAAAGGAGGAAGTACATGGAGAGGATCCAGTGAATCGTGATGAAGAAGAGGAGAAGGATCCCTTTGAAGATTCTGGCCTGGAAGCTGATCTCCAGCAATTGGCTCTGGCAAAGACTGGGGGTGAAGGTGGAGATGGTCCTGATGTCAGGGAGGAGTTTGCATCAAATACAGAGCCTGGTGAAATGCCAGAAGCAGGTATGTCATCCATTCAG…	3270
LOC112441488	GAGE protein	ATGAGTGGGCAAGTGGCATCAACATTGGGACCTACAAAGCAAGATTGCTCCCAGGTGGATGAACCTGTGGTTGACCAGCAGCCCAGTGTTGAGCAGCCTCAACAAGAGAAACCGCCAGCTGAGAGTCAGGATATCACACCTAGAAAGGAGGAAGTACATGGAGAGGATCCAGTGAATCGTGATGAAGAAGAGGAGAAGGATCCCTTTGAAGATTCTGGCCTGGAAGCTGATCTCCAGCAATTGGCTCTGGCAAAGACTGGGGGTGAAGGTGGAGATGGTCCCGATGTCAGGGAGGAGTTTGCATCAAATACAGAGCCTGGTGAAATGCCAGAAGCAGGTGAAGGGCAGCCATTTGCTTGA	3261
UBE2H	Ubiquitin-conjugating enzyme	ATGTCATCCCCTAGTCCGGGCAAGAGGCGGATGGACACGGACGTGGTCAAGCTTATTGAGAGTAAGCATGAGGTTACTATCCTAGGAGGACTCAATGAATTTGTAGTGAAGTTTTATGGACCACAAGGAACACCGTATGAAGGCGGAGTATGGAAAGTTAGAGTGGATCTTCCTGATAAATACCCTTTCAAATCTCCTTCTATAGGATTCATGAATAAAATTTTCCATCCCAACATTGATGAAGCGTCAGGAACTGTGTGTCTAGATGTAATTAATCAAACTTGGACAGCTCTCTATGATCTTACCAATATATTTGAGTCCTTCCTGCCCCAGTTGTTGGCCTATCCCAACCCCATAGATCCTCTCAATGGTGACGCTGCAGCTATGTACCTCCATCGA…	3111
TBCB	CAP-Gly domain	ATGGAGGTGACGGGGTTGTCGGCGCCCACAGTGAACGTGTTCATCAGCAGCTCTCTCAACAGCTTTCGCTCCCAGAAGCGGTACAGTCGCAGCCTCACCGTAGCTGAGTTCAAGTGTAAACTACAGCTTGTTGTGGGCAGCCCTGCTTCTTGCATGGAATTGGAGCTGTATGGACCTGACGACAAGTTCTGCTGCAAGCTGGATCAGGATGATGCGCTGCTGGGCTCCTACCCCGTAGACGACGGCTGTCGCATCCATGTCATTGACCACAGCGGTGCCCGCCTTGGGGAGTATGAGGACATATCCAAGGTGGAGAAATATGAGATCTCACAAGAAGCCTATGAACAGAGGCAAGACTCAATCCGCTCCTTCCTGAAGCGCAACAAGCTAGGTCGATTC…	3037
DAPK3	Lipopolysaccharide kinase (Kdo/WaaP) family	ATGTCAACATTCAGGCAGGAGGATGTGGAAGACCACTATGAGATGGGAGAGGAGCTGGGAAGCGGACAGTTTGCAATTGTGCGGAAGTGCCGGCAGAAGGGTACTGGGAAGGAGTATGCAGCCAAGTTCATCAAGAAGCGCCGCCTCTCGTCCAGCCGCCGGGGAGTGAGCCGAGAGGAGATCGAGCGGGAGGTGAACATCCTGCGGGAGATCCGGCACCCCAACATCATCACACTGCATGACATCTTTGAGAACAGGACGGACGTGGTGCTTATCCTCGAGCTGGTCTCAGGTGGTGAGCTCTTCGACTTCCTGGCCGAGAAGGAGTCACTGACCGAGGACGAGGCCACCCAGTTCCTCAAGCAGATCCTGGATGGTGTCCACTATCTGCACTCCAAG…	2985	kinase
RBM42	RNA recognition motif. (a.k.a. RRM, RBD, or RNP domain)	ATGGCCGGAGCGGGGCCAGCCCCGGGCCTGCCGGGTGCAGGAGGACCCGTGGTTCCGGGTCCTGGTGCCGGCATCCCTGGAAAGAGCGGCGAGGAACGCTTGAAGGAGATGGAGGCGGAGATGGCCCTGTTTGAGCAGGAAGTTCTGGGGGCTCCCGTAACAGGAATCCCAACTGCCGTGCCTGCGGTGCCCACAGTCCCCACGGTTGAAGCGATGCAAGTCCCAGCAGCTCCTGTGATCCGCCCAATTATCGCGACCAACACATACCAGCAGGTCCAACAGACTCTGGAGGCCCGAGCAGCCGCTGCAGCCACAGTGGTTCCTCCCATGGTGGGTGGCCCGCCTTTTGTGGGTCCAGTTGGCTTTGGCCCTGGTGATCGGAGTCACCTGGACAGTCCA…	2720
PPIA	Cyclophilin type peptidyl-prolyl cis-trans isomerase/CLD	ATGGTCAACCCCACCGTGTTCTTCGACATCGCTGTCGACGGCGAGCCCTTGGGCCGCGTCTCTTTTGAGCTGTTTGCAGACAAAGTTCCAAAGACAGCAGAAAACTTTCGTGCTCTGAGCACTGGAGAGAAAGGATTTGGTTATAAAGGTTCCTGCTTTCACAGAATAATTCCGGGATTTATGTGCCAGGGTGGTGACTTCACACGCCATAATGGTACTGGTGGCAAGTCCATCTATGGCGAGAAATTTGATGATGAGAATTTCATTTTGAAGCATACAGGTCCTGGCATCTTGTCCATGGCAAATGCTGGCCCCAACACAAATGGTTCCCAGTTTTTCATTTGCACTGCCAAGACTGAGTGGTTGGATGGCAAGCACGTGGTCTTTGGCAAGGTGAAA…	2615
DYDC2	Dpy-30 motif	ATGGAAACCAATTACCTGAAGAGGTGCTTTGGAAATCGCCTGGCCCAGGCTCTGGCAGAAGTGGCGATGGTTCAGCCCAGTGACCCCATAGAGTACCTGGCTCACTGGCTTTATCATTACAGGAAAACGGCGAAAGCAAAAGAAAAGGATAGACAAGAGAAGATCCAGCTGCAGAGAGAATATGAAAATAGCCTCAAAGAAACCAGAATGGCAGAAATGCTGAAGCAAGAAGAACGTGCGATTCAAGAGCAGTGTGAAAAGTGTCACTACCAGCTAGGGAGGAGAAACTCGGCAGTGGGCACACACCCACATCCCGTGCCACTGATATCTGTAGCAAGTTCCTTGGAGAAGACTAAATTCATGCAGGAGAACACAGAAGCCTTTGAGAAGGAACCCTTG…	2614
GCLC	Glutamate-cysteine ligase	ATGGGGCTGCTGTCCCAGGGCTCGCCGCTGAGCTGGGAGGAGACCCAGCGCCACGCCGACCACGTGCGGCGGCACGGGATCCTCCAGTTCCTGCACATCTACCACGCCGTCAAGGACCGGCACAAGGACGTGCTCAAGTGGGGCGATGAGGTGGAGTACATGTTGGTGTCTTTTGATCATGAAAAGAAAAAAGCCCAACTGGTCCTGTCTGGAGAGGAACTTCTTGAAACTCTGCAAGAAAAGGGGGAAAGGACGAACCCAAACCATCCAACCCTTTGGAGACCAGAATATGGGAGCTACATGATCGAGGGGACACCCGGGCAGCCGTACGGTGGGACCATGTCTGAATTCAACACAGTTGAGGACAACATGAGGAAACGGCGCAAAGAAGCCACATCT…	2589
LOC112445532	GAGE protein	ATGAGTGGGCAAGTGGCATCAACATTGGGACCTACAAAGCAAGATTGCTCCCAGGTGGATGAACCTGTGGTTGACCAGCAGCCCAGTGTTGAGCAGCCTCAACAAGAGAAACCGCCAGCTGAGAGTCAGGATATCACACCTAGAAAGGAGGAAGTACATGGAGAGGATCCAGTGAATCGTGATGAAGAAGAGGAGAAGGATCCCTTTGAAGATTCTGGCCTGGAAGCTGATCTCCAGCAATTGGCTCTGGCAAAGACTGGGGGTGAAGGTGGAGATGGTCCCGATGTCAGGGAGGAGTTTGCATCAAATACAGAGCCTGGTGAAATGCCAGAAGCAGGTGAAGGGCAGCCATTTGCTTGA	2516
CDRT4	CMT1A duplicated region transcript 4 protein	ATGAGCCACACCAGAGACTTTCAGAAGCTTGCACGCTGGAGAAACAGAAACCAGAGACGGTCAGAGCGAGGTATCCAGGCCTTTGCTGTGAAGAATTTGGTAAACATGGAGAGGCTCGATGCAAGAAAGATGAAGATGGAAGAAGAACTCACTGAGAACATCGGGCTCCCAGTGAATCTGCTTGAGAAACACGACCCGTGGCCAGCCTATGTCACGTACACCTCCCCAATGGTGAAGAGACTCATCGAGAAGAGCAAGGCCAGAGAGCTGGAGTGCTTGCAAACGGTGGAGGAGAGTCGGCGGGTGGGCAAGCAGAGCAAGCCAGCCAGCCTCATCCAGCTGAAGAGGAGGAAGTCCTCCAAGTCCTCGGGCACCACCACCTTCAAGGACCTGAGGTCC…	2409
DHDDS	Putative undecaprenyl diphosphate synthase	ATGTCATGGGTCAAAGAAGGAGAGCTGTCATTTTGGGAGCGGTTCTGTGCCAATATCATAAAGGCAGGCCCCATGCCCAAACACATTGCGTTTATAATGGATGGGAACCGTCGTTATGCCAAGAAGTGCCAAGTGGAGCGGCAGGAGGGCCACTCACAAGGCTTCAACAAACTGGCAGAGACTCTGCGTTGGTGTTTGAACTTGGGCATCCTGGAGGTGACGGTCTATGCGTTCAGCATCGAGAACTTCAAACGCTCCAAGAGTGAAGTAGACGGGCTAATGGATCTGGCCCGGGAGAAGTTTAGCCGCCTGATGGAAGAACAGTGTTTCCTGAACGTCTGTTTTGCTTACACATCCCGTCATGAAATCAGCAATGCTGTAAGAGAGATGGCCTGGGGA…	2189
MARCH2	RING-variant domain	ATGGCCCAGAGTTCGAGGCCCGAGCCCGGCCCCCTGAAGGACGGCCAGGCTCGGACCGTCGGCCTCAGCCTTCCCAGCAAGGAAACACACAAGCCTTGCTGGTTGGTTCTGGGATGGAAGAGGAGCTTGCCAAGGGTTCCTGCTGACAGGCTCCTGGGACCATGGGCCTTGGGCCCTGAGGACACAGGGCGCCCTGTGGCCATGACGACGGGTGACTGTTGTCATCTCCCCGGCTCCCTGTGTGACTGCTCCGACAGCCCTGCCTTCTCCAAGGTCGTGGAGGCCACAGGCCTCGGACCACCCCAGTATGTGGCCCAGGTGACTTCAAGAGATGGCCGGCTCCTCTCGACTGTCATCCGGGCCTTGGAGACACCAAGCGATGGTCCCTTCTGCCGGATC…	2031
PSMB2	Proteasome subunit	ATGGAGTACCTCATCGGCATCCAGGGTCCCGACTATGTCCTTGTCGCCTCCGACCGGGTGGCTGCTAGCAATATTGTCCAGATGAAGGATGATCATGACAAGATGTTCAAGATGAGTGAAAAAATCTTACTCCTGTGTGTTGGAGAGGCTGGAGACACTGTACAGTTTGCAGAATATATTCAGAAAAACGTGCAGCTCTATAAGATGCGAAATGGTTATGAACTGTCTCCCACGGCAGCAGCTAATTTCACTCGCCGAAACCTGGCTGACTATCTTCGGAGTCGGACCCCGTATCATGTCAACCTCCTCCTGGCCGGCTACGATGAGCACGAGGGTCCAGCACTCTACTACATGGACTACCTGGCAGCCTTGGCAAAAGCCCCTTTCGCAGCCCACGGC…	2021
C12H13orf46	unknown protein	ATGGACAAGGACGGTTCGGCCACCCACAGGAGGCACCGGCCCGGCCCCGGCGCCCCTCCCATGGGCGTGGGCCCCGCACACCTCAAGGCAGCCAGTGAGATGGCCGAGCTGCAGCGGAGCCGGAGTGTGGGCGGCCTGCTCCAGAAGGGGGACCCGCCGAGCTGCATCAAGAAGCTGTGCAAGGAGCTAGAGTCTGAAGACCCGGGGAAGGACGTCAGGAGCGAAGCAGAAGATGCCAGCTGCCAGGCCAGCCTGGAGGACAAGCAGGACAGGGGCCAGGATGCCCGTGGGCAGGCGCTGGAGGATGCGAATGTGGAGGAGGCCAGCACTCGCCACGAGCAGCCGGCCGGAGGGGAGGGCGCGGACGAGTGCGCCCCGGAGGACGAGGAACTGGAGCCC…	1976
ARL6IP1	unknown protein	ATGGCGGAAGGAGATAATCGCAGCACCAATCTGCTGGCTGCAGAGACTGCAAGTCTGGAAGAGCAGCTGCAAGGATGGGGAGAAGTGATGCTGATGGCAGATAAAGTCCTCCGATGGGAAAGAGCCTGGTTTCCACCTGCCATCATGGGTGTGGTTTCTTTGGTGTTTCTGACCACCGAGCAACAGCAAAGATTCCATGAAATTTGCAGCAATCTAGTAAAAACTCGACGCAGAGCTGTGGGCTGGTGGAAACGCCTCTTTACACTAAAGGAAGAAAAGCCTAAAATGTACTTCATGACCATGATCATTTCTCTTGCTGCGGTTGCTTGGGTGGGACAGCAAGTCCACAACCTCCTTCTCACCTACCTGATAGTGATTTTCTTTCTTTTGCTTCCTGGA…	1933
PPM1G	Protein phosphatase 2C	ATGGGTGCCTACCTCTCTCAGCCCAACACGGTGAAGTGCTCTGGAGACGGGGTCGGCGCTTCGCGCCTGCCGCTGCCCTACGGCTTCTCCGCCATGCAAGGCTGGCGCGTCTCCATGGAGGATGCTCACAACTGTATTCCTGAGCTGGACAGTGAGACAGCCATGTTTTCTGTCTATGATGGACATGGAGGGGAGGAAGTTGCCTTGTACTGTGCCAAATATCTTCCTGATATCATCAAAGATCAGAAGGCCTACAAAGAAGGCAAGCTACAGAAGGCTTTGGAAGATGCCTTCTTGGCTATTGATGCCAAGCTAACCACTGAGGAAGTCATTAAGGAGCTGGCACAGATTGCAGGGCGACCCACTGAAGACGAGGATGAAAAAGAAAAAGTTGCTGAT…	1872
ITM2B	BRICHOS domain	ATGGTGAAGGTGACGTTCAACTCGGCTCTGGCCCAGAAGGAGGCCAAGAAGGACGAGTCCAAGAGCGGCGAGGAGGCGCTCATCATTCCTCCGGACGCCGTTGCCGTGGACTGCAAGGACCCAGATGAAGTGGTTCCGGTTGGCCAAAGAAGAGCTTGGTGTTGGTGCATGTGCTTTGGACTGGCGTTTATGCTCGCAGGTGTCATTCTGGGGGGAGCATACCTGTACAAATACTTTGCATTTCAACCAGATGACGTCTACTACTGTGGAATAAAGTACATCAAAGATGATGTCGTCTTAAATGAGCCTTCTGCAGACGCCCCAGCCTCTCGCTACCAGACCATTGAGGAAAATATCAAGATCTTTGAGGAAGACGAGGTTGAATTCATCAGCGTGCCT…	1839
LOC786914	unknown protein	ATGGCTGGTCTGCGGAACGGCCATCGCAGCTGCATCCGGGCCGCGTTCACGGCCAGCACCAGGGCCGGCTTCCAGAAGAGGCAGAGAAACAGGCTCCATCGCCTCAAGGCCAGTCACAAGAAGAATCATCTGGACTTTGTTGAAGGCATCTGGAGAGAGCTTTTAGATCCTTACGACGCTGACTGGGAAGACGCCCGTGGTCACACCTCCTGTCATTTCAACAGCTGCTCCTTGGGTGCTGCAAACTGTGATGGGCCTCTGCACACGCTCAAGTCCAGGGGTCCAGGGGACGTGAGCTTAGAAGACCCCCTCTTGGCAAACCTTCCAGTCCTGGTCCTGACGGCCACAGGCTGGGCCCCTGCAGCCCCAGAGGCCAGCGACGTGGACATGCAACCTGCG…	1819
SYCE3	Synaptonemal complex central element protein 3	ATGGCTGATCCTGACCCTGGGGAAAGAAACTATGACAACATGCTGAAAATGCTGTCAGACCTGAATAAAGACTTGGAAAAGCTGTTGGAAGAGATGGAAAAAATCTCAGTGCAGGCCACGTGGATGGCCTACGACATGGTGGTGATGCGCACCAACCCCGCGCTGGCGGAGTCCATGCGGCGGCTGGAGGACGCCTTCCTCAACTGCAAGGAGGAGATGGAAAAGAAGTGGCAGGAGCTGCTCAGTGAGGCCAAGCGCGCGCAGTAG	1642
UPF2	Up-frameshift suppressor 2	ATGCCAGCTGAGCGTAAAAAGCCAGCAAGTATGGAAGAAAAAGAATCTTCACTAAACAGCAAGGAAAAAGACTGCAGTGAAAGGCGGCCAGTGAGCAGCAGGGAGAAACCAAAAGAGGAGATCAAGCTTACTGCCAAGAAGGAGGTTATTAAGGTCCCTGAAGATAAGAAGAAGAAACTGGAAGAAGATAAAAGAAAAAAAGAAGACAAGGAACGCAAGAAAAAAGAAGAAGAAAAGGTGAAGGCAGAGGAGGAATTAAAGAAAAAAGAGGAAGAAGAAAAAAAGAAACATGAAGAAGAAGAGAGAAAGAAGCAAGAAGAACAGGTGAAACGTCAGCAGGAAGAAGAGGCTGCCCAGTTGAAAGAGAAAGAGGAATCCCTTCAGCTTCATCAGGAAGCT…	1634
RPL13A	Ribosomal protein L13	ATGGCGGAGGGGCAGGTCCTGGTGCTCGATGGCCGAGGCCATCTCCTGGGCCGCCTGGCGGCCATTGTGGCCAAGCAGGTGCTTCTGGGCCGCAAGGTTGTGGTCGTGCGCTGTGAGGGCATCAACATTTCTGGCAATTTCTACAGAAATAAGTTGAAATACCTGGCCTTTCTCCGCAAGCGGATGAACACCAACCCCTCCCGTGGCCCCTACCACTTCCGAGCCCCCAGCCGCATCTTCTGGCGGACAGTGCGAGGCATGCTGCCCCACAAGACCAAGCGGGGCCAGGCTGCTCTGGAGCGCCTCAAGGTGTTTGATGGGATCCCACCACCCTATGACAAGAAAAAGCGAATGGTGGTTCCTGCTGCCCTCAAGGTTGTGCGTCTGAAGCCTACTCGC…	1612
LOC112441509	GAGE protein	ATGGACACAGGGAGAAATATGAGTGGGCAAGTGGCATCAAAATTGGGACCTACAAATCAAGATTGCGCCCAGGTGGATGAACCTGTGGTTCCCAGTGTTGAGCAACCTCAACAAGAGGAACCGCCAGCTGAGATTCAGGATATCACACCTAGAAAGGAGGAAGTACATGGAGAGGATCCAGTGAATCGTGATGAAGAAGAGGAGAAGGATCCCTTTGAAGATTCTGGCCTGGAAGCTGATCTCCAGCAATTGGCTCTGGCAAAGACTGGGGGTGAAGGTGGAGATGGTCCTGATGTCAGGGAGGAGTTTGCATCAAATACAGAGCCTGGTGAAATGCCAGAAGCAGGTGAAGGGCAGCCATTTGCTTGA	1612
SBF1	PH domain	ATGGCGCGGCTCGCGGACTACTTCGTGCTGGTGGCGTTCGGGCCGCACCCGCGCGGGAGTGGGGAAGGCCAGGGCCAGATCCTGCAGCGCTTCCCGGAGAAGGACTGGGAGGACAACCCATTCCCTCAGGGTATCGAGCTGTTCTGCCAGCCCAGCGGGTGGCAGCTGTGTCCTGAGCGGAACCCGCCCACCTTCTTCGTCGCTGTCCTCACCGACATCAACTCCGAGCGGCACTACTGTGCCTGCCTGACCTTCTGGGAGCCTGTGGAGCCCACGCAGGAAGAGCTGTGTGCCCGGGACGCCGCCGAGCGGGATGAGGAGGCCAATGAGGGGGGCCCGGGGGCACTGCCGCCCCCCACGCCCAGCCCGCCCGGCCAGCTGTTTGCTCCAAAGACGCTG…	1540
FAM53B	Family of FAM53	ATGGTGATGATCCTGAGTCAAAGCCTCGACAAGCAGGGAGCCGACCCCGTGGCCTGCAGGACCTTCAACCCTGAGCCGCACACGCCAAAGAAGATGAGTCAAGGACCGACACTTTTCTCTTGTGGAATCATGGAAAATGACAGATGGCGAGACCTGGACAGGAAGTGCCCCCTTCAGATCGACCAGCCGAGCGCCAGCATCTGGGAGTGCCTGCCGGACAAGTGCCAGGACAGCGCCCTGTGGCACCGGGAGGCGGCCACCACCTGCGCGGTCACCAACCTGATCAAAGACCTCAGCCTCAGTGACCACAACGGACACCCGTCCGCGCCCCCCAGCAAGCGCCAGTGCCGGTCGCTGTCCTTCTCGGACGAGATGGCCAGCTGCCGGACGTCGTGGAGG…	1525
IPO4	rRNA processing/ribosome biogenesis	ATGGAGCCCGCTGGCCTGGAACAGATCCTGCGGGAGCTGCTGCTGCCGGACACCGAGCGCATCCGTCGGGCCACCGAGCAGCTCCAGATCGCTCTTCGGGACCCCGCCTCCCTGTCCGCGCTCTGCGAACTGCTGGCCTCAGGGGGCGACCCTCAGATCCGCCAGTTCGCGGCCGTGCTGACCCGCAGACGACTGAGCACCCGCTGGCGTCGGCTGGCGGCAGAGCAACGGGAGAGCATCAAGTCCTTGGTCCTGACGGTCCTCCAGAGAGAGACAGAGCATTCTGTGAGTCTTAGCCTGGCCCAGCTCTCAGCTGCCATTTTCCGAAAAGAAGGCCTGGAGGCCTGGCCTCAGCTCCTGCAGCTTCTTCAGCACAGCACACACAGCCCCCACATCCCG…	1446
MEA1	Male enhanced antigen 1 (MEA1)	ATGGCAACAGTAGTTCTAGGGGGCGACACCATGGGTCCTGAACGTATCTTCCCCAATCAGACTGAGGAACTGGGGCCACATCAGGGCCCCACGGAAGGCACTGGGGATTGGAGCAGTGAGGAACCAGAGGAAGAACAAGAGGAAACGGGGGCAGGACCAGCTGGCTACTCCTACCAGCCTCTGAACCAAGATCCTGAACAAGAGGAGGTGGAACTGGCACCAGTGGGGGATGGAGAAGATGTAGTTGCTGATATCCAGGATCGGATCCAGGCCCTGGGGCTTCATTTGCCGGACCCACCAGTAGAAAGTGAGGACGAAGATGAGCAGGGAGCTACAGCATTGAACAACCACAGCTCTATTCCCATGGACCCAGAACATGTAGAGCTGGTGAAAAGGACA…	1385
PTTG1	Securin sister-chromatid separation inhibitor	ATGTCTACTCTGATCTATGTTGATAAGGAAAATGGAGAACCAGGCATCCATGTGGCTCCTAAGGACGGGCTGAAGCTGGGGTCTGTGCCTTCAGTCAAAGCTTTGGATGGGAGATCCCAGGTTTCAACACCACGTGTTGGCAAAATGTTTGATGCTCCGCCAGCTTTACCAAAAACTGCAAGAAAGGCTTTGGGAACTGTCAACAGAGCTACAGAAAAATCAGTTAAGACGAATGGACCGCTCAAACAGAAACAGACAACTTTCTCTACCAAAAAGATTACTGAGAAGACTGTTAAAGCAAAAAGTTCGGTTCCTGCCTCGGATGACACCTATCCAGAAATAGAAAAATTCTTTCCCTTCAATCCATTAGATTTTGAGAATTTTGACCTGCCTGAGGAG…	1356
MCC	EF-hand domain	ATGCTCCGTCGTCAGTCAGGCTGGGGCCGGGAGCGGCCAGCGCCTTGCGCGCCGGCGGGTTCCTCCCGCTGCCGCACGTCCTCCGCCTCCCGAGCCGGGGGCGGGCGCGTGATGGCGGCGGCGGCGGGGAGCGCCAGCGGCGGGAGCAGCAGCAGTGACACGTCGAGCACCGGCGAGGAGGAGAGGATGCGGCGCCTCTTCCAGACCTGCGACGGCGACGGCGACGGCTACATCAGCAGAAATGACTTGTTGATGGTCTGTCGCCAATTGAATATGGAAGAGTCTGTGGCAGAGATCATGAACCAACTGGGCGCTGATGAAAATGGGAAGATTTCCCTTCAGGATTTTACACGGTGCCGCATGCAGCTCATCAGAGAAATCAGGAAGGAGGAAATAGGC…	1344
LOC112441985	unknown protein	ATGGTGCAGGCGCCACAGCAGCAGAGTGAGAATGCAGGGGGTGCAGCGGTGAGGAGGCCTGCCGGGGTTCCCCGGGCCCCAGGCCGGATCCCCCGAGGCTTACGGTCGTTCCCACAGCCGTCCCCCCGGGGCCCTCTCCACGGAGCGTCGCCCGGGCCCCATCGGTCGCTAGGCTGCAGGCTGGGGCTCAGGCCCAGCCGGGCTCTGGAAGCGGCGGTGGAGGCGGCAGCCAAGCGAATGGCGGCGGAGCCCCGGCGCCCGTGGGTCCAGGCGCGCAGCGCTTACGGCGCCAGCGAGGCGCTACGGCGCGCGGTGGGCCGCCGGCGGGACCCCGGGCCGCAGCCCAATGGGCCGGGCCCCGACGAAGCCCGCGGCCCGGGCCGCCTGGCTCGCTTGCGG…	1285
ABCF1	RecF/RecN/SMC N terminal domain	ATGCCGAAGGGGCCCAAGCAGCAGCCGCCGGAGCCCGAGTGGATCGGGGACGGAGAGACCACGAGCCCCACAGACAAAGTGGTGAAGAAAGGGAAGAAGGACAAGAAGACCAAAAAGACGTTCTTCGAGGAGCTGGCAGTAGAAGACAAACAGGCTGGGGAAGAAGAGAAAGTGCTCAAGGAGAAGGAGCAGCAACAGCAGCAGCAGCAGCAGCAGCAGCAGCAAAAAAAGAAGCGAGACACCCGAAAAGGGAGGCGGAAAAAGGATGTGGATGATGATGGAGAGGAGAAGGAGCTCATGGAACGTCTTAAGAAGCTGTCAGTACCAGCCAGCGATGAGGAGGACGAGGTACCTGCCCCAGTACCCCGAGGAGGGAAGAAAACCAAGGGTGGTAATGTT…	1210
DAZAP2	unknown protein	ATGAACAGCAAAGGTCAATATCCAACGCAGCCAACTTACCCCGTGCAGCCTCCTGGGAACCCTGTGTACCCTCAGACCTTGCATCTTCCTCAGGCTCCACCCTATACTGATGCTCCACCTGCCTACTCAGAGCTCTATCGTCCAAGCTTTGTGCACCCAGGGGCTGCCACCGTCCCCACCATGTCAGCTGCATTTCCTGGCGCCTCACTGTATCTTCCCATGGCCCAGTCTGTGGCTGTTGGACCTTTAGGTTCCACAATCCCCATGGCTTATTATCCAGTTGGTCCCATCTATCCACCTGCCTCCTCCCCCGGGATGCCCTCCCAATGCTGCTCAGCTGGCAGTCATGCAGGGAGCCAATGTCCTCGTAACTCAGCGGAAGGGAAACTTCTTCATGGG…	1206
MLEC	Malectin domain	ATGCTAGGCGCTCGGGCGGTTGAGGGAGCCGCCGTGGCGCTCCTGCGACTGCTGCTTCTGCTGCTGCCGGCTCTCGGCGTGGTCCGCTTGGCGGGGGCCGGGCTGCCCGAGAGCGTGATTTGGGCCGTCAACGCGGGCGGGGAGGCGCATGTGGACGTGCACGGGATCCACTTCCGCAAGGACCCTTTGGAAGGCCGGGTGGGCAGAGCCTCTGACTATGGCATGAAGCTACCAATCCTGCGTTCCAACCCGGAGGACCAGATCCTATATCAGACAGAGCGGTACAACGAGGAGACCTTTGGCTACGAAGTGCCCATCAAGGAGGAGGGGGACTACGTGCTGGTGCTGAAGTTCGCTGAGGTCTACTTCGCGCAGTCCCAGCAGAAGATGTGCCAAAGC…	1198
USPL1	Ubiquitin-specific peptidase-like, SUMO isopeptidase	ATGACGGATTCCCCGAAGAGTGGAAATGGTTTGCCAATGGTTGGACCAGGGCCTGATATAGGGAACTCTTCACTCCACATGGTGGGGTACTTGGGAAAAAATTATGATTCAGTGAAAGTTTTGTCAGATGGATATTGCCCTGCTTGTAGGGCGAAGGGAAAGTTAAAAGCCTTAAAGACTTACCGAATTAGTTTTCAAGAATCTGTCTCTTTGTGTGAGGATCTGCAGTGCATCTATCCTTTGGGCTCTAAATCACTTAATAACTTATTTTCTCCGGGTTTGGAAGATTGTCACACTCCAAATAAGTCTCAAAAAAGAAAGATCTTGGAAACCAACTGTGAAGATTCACCTCTTTTAGCAGGTTCCAAAAAGACTAAAAATCATCGAGGCATTGACAGT…	1183
H3F3B	Core histone H2A/H2B/H3/H4	ATGGCTCGAACCAAGCAGACTGCTCGTAAGTCAACGGGTGGGAAAGCGCCCCGCAAGCAGCTGGCCACCAAAGCGGCCAGGAAAAGCGCCCCCTCTACTGGCGGGGTGAAAAAACCTCATCGCTACAGGCCCGGGACTGTTGCGCTTCGAGAAATCCGTCGTTACCAGAAATCCACCGAGCTTCTGATCCGGAAACTGCCTTTCCAGAGGTTGGTGAGGGAGATCGCCCAGGATTTCAAAACCGACTTGAGGTTCCAGAGTGCCGCCATCGGTGCGCTGCAGGAGGCTAGCGAAGCGTATCTGGTGGGTTTGTTTGAAGATACTAATCTGTGTGCCATCCACGCTAAGAGAGTCACCATCATGCCCAAAGACATCCAGTTGGCTCGCCGGATACGGGGA…	1178
UBB	Ubiquitin-like domain	ATGCAGATCTTCGTGAAAACCCTGACCGGCAAGACCATCACCCTGGAGGTGGAGCCCAGTGACACCATCGAGAACGTGAAGGCCAAGATCCAGGATAAGGAAGGCATTCCCCCTGACCAGCAGAGGCTCATCTTTGCCGGCAAGCAGCTGGAAGATGGCCGCACTCTTTCTGATTACAACATCCAGAAAGAGTCGACCCTGCACCTGGTCCTCCGTCTGAGGGGTGGTATGCAGATTTTCGTGAAGACCCTGACCGGCAAGACCATCACCCTGGAAGTGGAGCCCAGTGACACCATCGAGAACGTGAAGGCCAAGATCCAGGATAAGGAGGGCATTCCCCCCGACCAGCAGAGGCTCATCTTTGCCGGCAAGCAGCTGGAAGATGGCCGCACTCTTTCT…	1170
ITGB6	EGF-like domain	ATGAAAACTTTTTTATTTACATCTCAAGTTTCTTTTCAAAGCAGCCGAGAACTGAAACGGATGGGGATTGAACTGCTTTGCCTGTTCTTTCTATGTCTAGGAAGGAATGATCACGTACAAGGTGGCTGTGCTGTGGGGGGTGCGGAGACCTGTGAGGACTGCTTACTCATTGGACCTCAGTGTGCCTGGTGTTCTCAGGAGAATTTTACGCACCTATCTGGAGTTGGAGAAAGATGTGATACCCCAGCAAATCTTTTAGCTAAAGGATGTCAACTAACCTTCATCGAAAACCCTGTCTCCCAAGTTGAGATACTTACAAATAAGCCTCTCAGCATAGGCAGACAGAAAAATAGCTCCGACATCGTTCAGATTTCACCTCAAAGCTTGGCTCTTAAACTG…	1167
PDCD10	Protein of unknown function (DUF1241)	ATGAGGATGACAATGGAAGAGATGAAGAATGAAGCTGAGACCACTTCTATGGTTTCTATGCCCCTCTATGCAGTCATGTATCCTGTGTTTAATGAGCTAGAACGAGTAAATCTGTCCGCAGCTCAGACACTGAGAGCAGCTTTCATTAAGGCTGAAAAAGAAAATCCGGGACTCACACAAGACATAATTATGAAAATTTTAGAGAAAAAAAGTGTAGAAGTCAACTTCACAGAGTCCCTTCTTCGAATGGCAGCTGATGATGTAGAAGAGTATATGATTGAACGACCAGAGCCAGAATTCCAGGACCTAAATGAAAAGGCACGAGCACTTAAACAAATTCTCAGCAAGATCCCAGATGAGATCAACGACAGAGTGAGGTTTCTGCAGACAATCAAGGAT…	1143
LOC112445531	GAGE protein	ATGAGTGGGCAAGTGGCATCAGCATTGGGACCTACAAAGCAAGATTGCTCCCAGGACCAGCAGCCCAGTGTTGAGCAACCTCAACAAGAGGAACCGCCAGCTGAGATTCAGGATATCACACCTAGAAAGGAGGAAGTACATGTAGAGGATCCAGTGAATCGTGATGAAGAAGAGGAGAAGGATCCCTTTGAAGATTCTGGCCTGGAAGCTGATCTCCAGCGATTGGCTCTGGCAAAGACTGGGGGTGAAGGTGGAGATGGTCCCGATGTCAGGGAGGAGTTTGCATCAAATATAGAGCCTGTTGAAATGCCAGAAGCAGGTGAAGGGCAGCCATTTGCTTGA	1070
MAF	Maf N-terminal region	ATGGCATCGGAACTGGCAATGAGCAACTCCGACCTGCCCACCAGTCCCCTGGCCATGGAATATGTTAATGACTTCGATCTGATGAAGTTTGAAGTGAAAAAGGAGCCGGTGGAGACCGACCGCATCATCAGCCAGTGCGGCCGTCTCATCGCCGGGGGCTCGCTGTCCTCCACCCCCATGAGCACGCCGTGCAGCTCGGTGCCCCCTTCGCCCAGCTTCTCGGCGCCCAGCCCGGGCTCAGGCAGCGAGCAGAAGGCGCACCTGGAAGACTACTACTGGATGACCGGCTACCCGCAGCAGCTGAACCCCGAGGCGCTGGGCTTCAGCCCCGAGGACGCGGTCGAGGCGCTCATCAGCAACAGCCACCAGCTCCAGGGCGGCTTCGATGGCTACGCGCGC…	1068
REC114	Meiotic recombination protein REC114-like	ATGCTTTTCAGCTGGGTCTCCGACCCTCCTCCGGGGAGGCGGGCCGTCTGTTTGCGGAGTCCCGGGCCTTCCCGCAGCGCGCCTGGAGAGGGGGTTTCCGGGAAATGCACTGCGTCGGGGCTGCTCCCGGGGTTTTCCTGTGACACGGGCGGGGGCGAATCCCCCGCTGGTCTTTCCCCTGCGGAACCTCGCGGCGACCCGGCCAGGAGGGCGTGGGGGAAACTCCAGGAGGCACAGGGCGCGCGGGTGCGACCCAAACCCTTCGAGGTTTTTGACTCCAGTGAAGAATCTGGGCATCTTGTTCTCACCATAGTTATATCGGGGCATTTCTTCATTTCCCAAGGACAGACACTGTTGGAGGGGTTTTCACTCATTGGTAGCAAGAACTGGTTGAAGATT…	1068
CALR3	Calreticulin family	ATGGTCTCTCGGGTCATAATCGAGAGGCGTGACGGGAGCTGTAGTTCCGGGACTGGCCTGGCGGGCCGCGGAGACCGCTGGACGCGCCAAGGGGCAGTTACGAGAAGAAGTGGTGCCGCACGGTCCATGGCAGCGGCTCGCGTCCCGCTCTGGGCAATCTGTGTGCTGCGGGTGGCACTGGCCACCGTCTACTTCCAAGAGGAATTTCTAGATGGAGAGCGCTGGCGGAACCGATGGGTGCATTCCACTAATGACTCACAATTTGGGCATTTTAGACTTTCGTCCGGGAATTTTTATGGTCATAAAGAGAAAGACAAAGGTCTGCAAACCACGCAAAATAGCCGATTCTATGCCATCTCTGCACGGTTCAAACCATTTAGCAATAAGGGGAAGACTCTG…	1010
ITCH	C2 domain	ATGTCTGACAGTGGATCACAGCTTGGTTCAATGGGTAGTTTGACCATGAAATCACAACTTCAGATCACTGTCATTTCAGCAAAACTTAAAGAAAATAAAAAGAATTGGTTTGGGCCAAGTCCTTATGTGGAAGTCACAGTAGATGGACAGTCAAAGAAGACAGAAAAATGCAACAATACGAACAGTCCCAAATGGAAGCAGCCTCTTACAGTTATTGTCACCCCTGTGAGTAAATTACATTTTCGTGTGTGGAGTCACCAGACACTGAAATCTGATGTTTTGTTGGGAACTGCTGGATTGGATATCTATGAAACATTAAAGTCAAACAATATGAAACTTGAGGAAGTAGTTGTGACTTTACAGCTTGTAGGTGACAAAGAACCAGCAGAGACAATAGGA…	946
CXCL16	unknown protein	ATGATGCTGGGCCGGACATCCCGGTTACTCTTGGTCCTACTGTTTATAGCTTATGCCACTACTTCAGGCAATGGCAACGAAGGCAGCAAGGTTGGGAGTTGTCCCTGCGATCATACAGTCTCTTCCCATTCCCCCCCAAACGAGAATATCATGAGACATCTCCGAAAATACCTGAAAGCATATCAGCGCTGTTTTTCCTACGTCAGGTTCCAGCTACCCCTCAAAAATGTATGTGGAGGCAGCACTGACGGCTGGGTTCAGGAGCTGATGCACTGCTTTGACAGTGGAGAATGTGGACATGCTCAACCTAGGGTGGTGGATGCACCTCTTCACAGAACCCAGCTTCCCGAGCCCACAGAAGCGGCACCGTCAGACACAGCCACCACTTCCCAGACGTAT…	910
FAM84A	Lecithin retinol acyltransferase	ATGGGCAACCAACTGGACCGCATCACCCACCTCAACTACAGCGAGCTGCCCACCGGGGACCCGTCAGGGATCGAAAAGGACGAGCTGCGGGTCGGGGTCGCTTACTTCTTCTCGGATGAAGAGGAGGACTTGGACGAACGCGGCCAGCCCGACAAGTTCGGCGTGAAGGCACCCCCGGGCTGCGCCCCCTGCCCAGAGAGCCCCAGCCGCCACCACCACCACCATCACCACCACCACCTGCTGCACCAGCTGGTCCTCAACGAAACTCAGTTCTCCGCCTTTCGGGGCCAGGAATGCATCTTTTCCAAAGTGAGCGGCGGCCCGCAAGGCGCCGACCTGAGCGTCTACGCGGTCACCGCCCTGCCGGCACTCTGCGAGCCAGGCGACCTGCTGGAGCTG…	905
LYRM7	Complex 1 protein (LYR family)	ATGGTGAGCCGTGATTGGTTGCCGGGAGGCGGGGCGACTCGACCGCTGGAGAAGTGGCCGCAAGCGGAGGCGAGAGCCATGGGTCAGGCGGCCAAGGTTTTACAGCTCTTTAAAACATTGCACAGGACCAGACAACAGGTTTTTAAAAATGATGCTAGAGCATTAGAAGCCCGAATAAAGATAAATGAAGAATTCAAATGTAATAAAACTGAAACTTCTCCTAAGAAAATAGAAGAGCTAATAAAAATAGGTTCTGATGTTGAATTGATACTCAGAACATCTGTTATACAAGGTATTCACACAGACCACAATACGCTGAAATTGGTCCCTAGGAAAGACCTTCTTATAGAAAATGTGCCATATTGTGATGCACCAACTCAGAAGCAATGA	862
EIF4E	Eukaryotic initiation factor 4E	ATGGCGACTGTGGAACCGGAAACCACCCCTACTCCGAATCCCCCGCCTACAGAAGAAGAGAAAACAGAATCTAATCAGGAGGTTGCTAACCCAGAACACTATATTAAACACCCTTTACAGAACAGATGGGCACTCTGGTTTTTTAAAAATGATAAAAGCAAAACTTGGCAAGCAAACCTTCGATTGATCTCTAAGTTTGATACTGTTGAAGACTTTTGGGCTCTGTACAACCATATCCAGTTGTCTAGTAATTTAATGCCTGGCTGTGACTACTCACTTTTTAAGGATGGTATTGAGCCTATGTGGGAAGATGAGAAAAACAAACGAGGAGGACGATGGCTAATTACACTGAACAAACAGCAGAGACGAAGTGACCTCGATCGTTTTTGGCTAGAGACA…	730
MRPL42	Mitochondrial 28S ribosomal protein S32	ATGGCATTGGCAGCAGTAAAATGGGCAATATCAAGCAGAACTATGTTGAAACATTTATTTCCAGTTGAAAACGGAGCCTTATATTGTGTTGGTCACAAATCTACATATTCTTCTCTTCCAGATGACTATAATTGCAAGGTAGAGCTTGCTCTGACATCTGATGCCAGGACAATTGTATGCTACCACCCTTCTGTGGACATTCCATATGAACACACAAAACCTATCCCTCGGCCAGATCCAGTGCATAACAATGAAGAAACACATGATCTAGTACTGAAAACCAGATTAGAAGAAAAAAGTGAACACTTAGAGCAAGGACCCATGATAGAACAACTCAGTAAAATGTTCTTTACTACCAAGCACCGTTGGTATCCTCGTGGACAGTATCATAGACGTCGT…	692
TESK2	Protein kinase domain	ATGGATCGGAGCAAACGGAATTCAATTGCAGGATTTCCTCCACGTGTGGAGCGTCTTGAGGATTTTGAAGGAGGTGGTGGAGGGGATGGGAACATGACCCAAGTGGGAAGAATTTGGCCCTCCTCATATCGAGCTCTTATAAGTGCCTTTTCCAGACTGACACGTTTAGATGACTTCACCTGTGAAAAAATAGGGTCTGGCTTCTTCTCTGAAGTGTTCAAGGTGCGCCACCGAGCTTCCGGCCAGGTGATGGCTCTTAAGATGAACACGTTGAGCAGTAACCGGGCAAACATGCTGAAAGAAGTGCAGCTCATGAATAGACTCTCCCATCCCAACATCCTTAGGTTCATGGGTGTGTGTGTACATCAAGGACAGTTGCATGCACTCACAGAGTATATC…	689	kinase
PPP3CA	Calcineurin-like phosphoesterase	ATGTCCGAGCCCAAGGCAATTGATCCCAAGTTGTCGACGACCGACAGGGTGGTGAAAGCTGTCCCATTTCCTCCAAGTCACCGGCTTACGGCAAAAGAAGTGTTTGATAATGATGGGAAACCTCGTGTGGATATCTTAAAGGCACATCTCATGAAGGAGGGCAGGCTCGAAGAGACTGTCGCATTGAGAATAATAACAGAGGGGGCTTCAATTCTTCGACAGGAAAAAAACTTGCTGGATATTGATGCTCCAGTCACAGTTTGTGGGGACATCCATGGACAATTCTTTGACTTGATGAAACTCTTTGAAGTGGGGGGATCTCCTGCCAACACTCGCTACCTCTTCTTAGGGGACTATGTTGACAGAGGGTACTTCAGTATCGAATGTGTGCTGTATTTG…	625
WARS	tRNA synthetases class I (W and Y)	ATGGCAGACATGTCCAATGGCGAGCAGGGCTGTGGGTCCCCCCTGGAGCTGTTCCACAGCATCGCTGCTCAGGGGGAGCTCGTAAGGGACCTCAAAGCCAGAAACGCAGCCAAGGATGAAATTGATTCTGCAGTGAAGATGTTGTTGTCCTTAAAAACGAGCTACAAAGCTGCCACAGGGGAGGATTACAAGGTGGACTGTCCTCCAGGGGACCCGGCGCCCGAGAGTGGTGAGGGCCTGGATGCCACCGAAGCAGACGAGGACTTTGTGGATCCCTGGACAGTGCAGACAAGCAGCGCCAAAGGCATTGACTACGACAAGCTCATTGTTCGATTTGGAAGCAGTAAAATTGACAAGGAGCTGGTAAACCGAATAGAGAGAGCCACGGGCCAGAGACCA…	625
NARS	OB-fold nucleic acid binding domain	ATGTCCTTGGAGGTGGTCAGGGCGGCCGCAGGGATGGTGCTCGAACTGTATGTCTCCGACCGAGAGGGAAATGATGTTACTGGTGATGGAACCAAGGAGAAACCTTTTAAAACAGGCCTTAAGGCTTTGATGACAGTTGGAAAAGAACCCTTTCCTACCATTTACGTAGATTCACAAAAAGAAAATGAGAGGTGGGATGTTATTTCTAAGTCCCAGATGAAGAACATTAGGAAGCTGTGGCACAGGGAGCAGATGAAGAGTGAGTCCCGGGAGAAGAAAGAGGCAGAAGACAATTTGCGAAGAGAGAAGAACCTGGAAGAAGCAAAGAAGATTACCATTAAAAATGACCCAAGTCTTCCAGAGCCGAAATGTGTGAAGATTCGGGAACTAAAAGGATAC…	610
LUC7L	LUC7 N_terminus	ATGTCCGCCCAGGCGCAGATGCGGGCCCTGCTGGACCAGCTCATGGGCACGGCCCGGGACGGAGACGAAACCAGACAGAGGGTCAAGTTTACAGATGACCGTGTCTGCAAGAGTCACCTTCTGGACTGCTGCCCCCACGACATTCTGGCTGGGACGCGCATGGACTTAGGAGAATGTACCAAAATCCACGACTTGGCCCTCCGAGCAGATTATGAGATTGCAAGTAAAGAAAGGGACCTCTTTTTTGAGTTGGATGCGATGGATCACTTGGAGTCCTTCATTGCTGAGTGTGATCGGAGAACGGAGCTTGCCAAGAAACGGCTGGCAGAGACGCAGGAGGAGATCAGTGCAGAAGTTTCTGCGAAGGCAGAAAAAGTACATGAATTGAATGAAGAAATA…	594
FUS	RNA recognition motif. (a.k.a. RRM, RBD, or RNP domain)	ATGGCCTCAAACGACTATACCCAACAAGCAACCCAAAGCTACGGGGCCTACCCAACTCAGCCTGGGCAGGGCTACTCCCAGCAGAGCAATCAACCCTACGGGCAACAGAGTTACGGTGGCTACGGCCAGTCTACGGACACTTCGGGCTATGGCCAGAGCAGCTACAGTGGTTCTTATGGACAGACCCAGAACACAGGCTACAGCACACAGTCAGCTCCCCAGGGATATAGCTCAGCTGGTGGCTATGGCAGTAGCCAGAGTTCTCAGTCATCTTATGGGCAACAGTCCTCGTACCCTGGCTATGGCCAGCAGCCAGCTCCTAGCGGCACCTCAGGAAGTTACGGTAGCAGTTCTCAAAGCAGCGGCTATGGGCAGCCCCAGGGTGGAGGCTACGGCCAG…	580
SGTA	Tetratricopeptide repeat	ATGGACAACAAGAAGCGTCTGGCCTACGCCATCATCCGCTTCCTGCACGACCAGCTCCGGCATGGGGAGCTCTCGTCTGATGCCCAGGAAAGCCTGGAAGTTGCCATCCAGTGCCTGGAGACCGCTTTTGGGGTGACGGTGGAGGACAGTGACCTCGCGCTCCCCCAGACTCTTCCGGAAATATTTGAAGCAGCTGCCGCGGGCAAGGAGCTGCCGCCAGATCTGAGGAGCCCCCAGGAAACCCCGCCTTCGGAGGAGGACTCGGCCGAGGCAGAACGCCTCAAAACTGAAGGAAATGAGCAGATGAAAGTAGAGAACTTCGAGGCCGCTGTGCACTTCTATGGGAAAGCCATCGAGCTGAACCCTGCCAATGCCGTCTACTTCTGTAACAGAGCCGCA…	577
DZANK1	Double zinc ribbon	ATGACAGCTGGTTCAGTGTGTGTCCCTCAAATCATACCCCTGCGGGTGCCTCAGCCCGGAAAAGCCAACCATGAAATTGATAACAATACGCTTTTGGAAATGAAATCAGACACCCCGGATGTCAACATATATTATACCCTGGATGGCAGCAAACCTGAATTCCAAAAGAAAATTGGTTATGGTGAAAACACTACCTTTAAGTATACGAAGCCTATTACCCTGCCTGATGGAAAAATACAAGTTAAAGCTATCGCAGTCACTAAAGACTGCAGAGAGAGTGCCATTGTAACAAAGGTGTTTCAGGTGGACCCTATTCCACCAGATCCAGTCTCTCCAGAAGACACTGTGGAAAATGCTCTCAAGGACCCTCCGAAGCAGGAACTGAAAAATGGATTTGTT…	547
ROCK1	PH domain	ATGTCGACTGGCGACAGTTTTGAGACTCGGTTTGAAAAAATCGACAACCTGCTGCGGGATCCCAAATCGGAAGTGAATTCAGATTGTCTGCTGGATGGATTGGATGCTTTGGTATATGATTTGGATTTTCCTGCCTTAAGAAAAAACAAAAATATTGACAACTTTTTAAGCAGATATAAAGACACAATAAATAAAATTAGAGATTTACGAATGAAAGCTGAAGATTATGAAGTAGTGAAGGTGATTGGTAGAGGTGCATTTGGAGAAGTTCAATTGGTAAGGCATAAATCCACCAGGAAGGTGTACGCTATGAAGCTCCTCAGCAAATTTGAAATGATTAAGAGATCTGATTCTGCTTTTTTCTGGGAAGAAAGGGACATCATGGCTTTTGCTAACAGT…	541	kinase
WDR61	WD40 region of Ge1, enhancer of mRNA-decapping protein	ATGACCAACCAGTACAGTATTCTCTTCAAACAAGAGCAAGCCCATGATGATGCCATCTGGTCAGTTGCCTGGGGGTCAAACAAGAAAGAAAACTCTGAGACAGTGGTCACGGGATCCCTGGATGACCTGGTGAAGGTCTGGAAATGGCGTGATGAGAAGCTGGACCTACAGTGGAGTCTGGAGGGCCATCAGCTGGGTGTGGTGTCTGTGGACATCAGCCACACCCTGCCCATTGCTGCATCCAGTTCTCTTGATGCTCATATTCGTCTCTGGGACTTGGAAAACGGCAAACAGATAAAGTCTATAGATGCAGGACCTGTGGATGCCTGGACTTTGGCCTTTTCTCCTGATTCTCAGTATCTGGCCACAGGAACTCACGTGGGAAAAGTGAACATTTTT…	526
BTG4	BTG family	ATGAGAGATGAAATAGCAACAACAGTCTTCTTTGTGACAAGATTAGTGAAAAAACATGATAAACTGAATAAAGAGCAAATAGAAGACTTTGCAGAAAAGCTGATGACAGTCTTGTTTGAAACATACAGAAATCACTGGCACTCTGACCACCCTTCTAAAGGGCAAGCCTTCAGGTGTATCCGGATAAACAATAATCAGAATAAAGATCCTATTCTAGAAAGGGCTTGTGCTGAAAGTAACGTGGATTTTTCTTACCTGGGACTTCCAAAGGAGATGACCATATGGGTAGATCCCTTTGAAGTGTGCTGCCGGTATGGTGAGAAAAATCATCCATTTACAATTGCTTCTTTCAAAGGCAGATGGGAGGAATGGAAATTATCCCAACAAATCAGTGATGCT…	523
PURG	PurA ssDNA and RNA-binding protein	ATGGAAAGAGCCAGGCGAAGGGGAGGCGGCGGCGGCGGCGGCGGCCGTGGCCGCGGCGGCAAGAATGTAGGGGGTTCTGGCCTAAGCAAGAGTAGACTGTACCCCCAGGCCCAGCACTCCCACTACCCCCACTACGCGGCTTCAGCCACCCCTAATCAGGCTGGGGGCGCAGCCGAAATCCAGGAGCTGGCCTCCAAACGAGTGGACATCCAGAAAAAGAGGTTTTACCTAGACGTGAAGCAGAGCTCGCGGGGCCGGTTCCTCAAGATAGCCGAAGTCTGGATAGGGAGAGGCCGGCAAGACAATATCAGAAAGAGTAAACTGACCCTCTCCCTGTCGGTGGCAGCGGAGCTGAAGGACTGTCTAGGGGACTTCATCGAGCACTATGCCCACCTGGGC…	477
SRSF3	RNA recognition motif. (a.k.a. RRM, RBD, or RNP domain)	ATGCATCGTGATTCCTGTCCATTGGACTGTAAAGTTTATGTAGGTAATCTTGGAAACAATGGTAACAAGACTGAATTGGAACGAGCTTTTGGCTATTATGGACCACTCCGAAGTGTGTGGGTTGCTAGAAACCCTCCCGGCTTTGCTTTTGTTGAATTTGAAGATCCCCGAGACGCAGCTGATGCTGTCCGAGAGCTAGATGGGAGAACACTCTGTGGCTGCCGAGTAAGAGTGGAACTATCGAATGGTGAAAAGAGAAGTCGTAATCGTGGCCCACCTCCTTCTTGGGGTCGTCGCCCTCGAGATGATTATCGGAGGAGGAGTCCTCCACCTCGACGCAGATCTCCAAGACGGAGAAGCTTCTCCCGCAGCCGGAGCAGGTCCCTTTCTAGAGATAGG…	460
H3F3A	Core histone H2A/H2B/H3/H4	ATGGCTCGTACAAAGCAGACTGCCCGCAAATCGACCGGTGGTAAAGCACCGAGGAAGCAACTCGCTACAAAAGCCGCTCGCAAGAGTGCGCCCTCTACTGGAGGGGTGAAGAAACCTCATCGTTACAGGCCTGGTACTGTGGCACTCCGTGAAATTAGACGTTATCAGAAGTCCACTGAACTTCTGATTCGCAAACTTCCCTTCCAGCGTCTGGTGCGGGAAATTGCTCAGGACTTCAAAACAGATCTGCGCTTCCAGAGTGCAGCTATTGGTGCTTTGCAGGAGGCAAGTGAGGCCTATCTGGTTGGCCTTTTTGAAGACACCAACCTGTGTGCTATCCATGCCAAACGTGTAACAATTATGCCAAAAGACATCCAGCTAGCACGCCGCATACGTGGA…	426
STK16	Protein tyrosine and serine/threonine kinase	ATGGGCCACGCGCTTTGCATCTGCTCTCGGGGAACTCTCACCATTGACCATAAGCGCTATCTCTTCATCCATAAACTGGGGGAGGGTGGGTTCAGCTTTGTGGACCTAGTGGAGGGGTTACATGATGGACAGTTCTACGCCCTGAAGCGAATCCTGTGTCATGAGCAGCAGGACCAGGAGGAGGCCCAACGAGAAGCAGACATGCATCGCCTCTTCCATCACCCCAACATCCTTCGCCTCGTTGCTTATTGTCTGAGAGAGCGAGGCACTAAACATGAGGCCTGGCTGCTGCTACCCTTCTTCAAGAGAGGTACGCTGTGGAATGAGATAGAAAAGCTGAAGGACAAAGGCAACTTCTTGACTGAAGAGCAAATCATTCGGCTGCTGCTGGGTATCTGC…	413	kinase
LRRC6	Leucine rich repeat	ATGGGACGGATCACAGAAGATCTCATTAGACGGAATGCCGAGCACAATGACTGTGTAATTTTTTCCCTGGAGGAACTCTCCTTGCATCAGCAAGAAATAGAAAGACTAGAGCATATTGACAAGTGGTGCCGGGATTTAAAAATCCTCTATCTTCAAAATAACCTCATCGGAAAAATTGAAAATGTTAGCAAACTCAAGAAACTTGAATATTTGAATTTAGCTTTAAACAACATTGAAAAAATTGAAAATCTGGAAGGCTGTGAAGGGCTGACAAAGCTTGACTTGACGGTGAATTTCATCGGAGAGCTGAGCAGTGTTAAAACCCTTCAAGGCAACATCCACCTGAAGGAGCTCTTCCTCATGGGAAACCCCTGTGCTGACTTTGACGGCTACAGACAG…	402
GNAI2	ADP-ribosylation factor family	ATGGGCTGCACCGTGAGCGCCGAGGACAAGGCGGCGGCCGAGCGCTCCAAGATGATCGACAAAAACCTGCGGGAAGACGGCGAGAAGGCGGCGCGGGAGGTGAAGTTGCTGCTCTTGGGTGCTGGGGAGTCAGGGAAGAGCACCATTGTCAAGCAGATGAAGATCATCCACGAGGATGGCTACTCGGAGGAGGAGTGCCGACAGTACCGGGCGGTCGTCTACAGCAACACCATCCAGTCCATCATGGCCATTGTCAAAGCCATGGGCAATCTGCAGATTGACTTTGCCGACCCCTCCCGCGCGGACGACGCCAGGCAGCTGTTTGCACTGTCGTGCACGGCTGAGGAGCAGGGCGTGCTGCCTGAGGATCTGTCCGGCGTCATCCGGAGACTCTGGGCT…	400
IFT27	Ras of Complex, Roc, domain of DAPkinase	ATGGTGAAGCTCGCAGCCAAATGCATCCTGGCAGGAGACCCCACCGTGGGCAAGACCGCCCTGGCACAGCTCTTCCGCAGCGACGGGGCCCATTTCCAGAAGAACTACACCCTGACAACAGGGGTGGATCTGGTGGTGAAAACAGTGCCAGTCCCTGACACGGGGGACAGTGTGGAACTCTTCATTTTTGACTCGGCCGGCAAAGAGCTGTTTTCTGAAATGCTGGATAAATTGTGGGAGAGTCCCAATGTCTTGTGTCTTGTCTACGATGTGACCAACGAGCAGTCCTTCACCAACTGCAGCAAGTGGCTGGAGAAGGCTCGATCTCAGATTCCAGGGACCACCCTCCCAGGTGTGCTGGTGGGGAACAAGACAGACCTGGCTGGCAGGCGAGTGGTG…	397	kinase
MTCH2	Mitochondrial carrier protein	ATGGCGGACGCGGCCAGTCAGGTGCTCCTGGGCTCCGGTCTCACCATCCTGTCCCAGCCGCTCATGTACGTGAAGGTGCTCATCCAGGTGGGATATGAGCCTCTTGCTCCAACAGTAGGACGAAATATTTTTGGGCGGCAAGTCTGTCAACTTCCTGGTCTCTTTTGTTATGCTCAGCACATCGCGAGCATTGATGGGAAGCGTGGATTGTTCACAGGCTTAACTCCAAGACTGTGTTCAGGCGTCCTTGGAACTGTGGTCCATGGTAAAGTTCTACAGCATTACCAGGAGTGTGACAAGGCTGAGGAGTCAGGATCTGGAAATGTACAGAAAGAAGTCTCATCTTCCTTTGACCGGGTTATCAAAGAGACAACTCGGGAGATGATGGCTCGTTCTGCT…	376
EXOC5	Exocyst complex component Sec10	ATGGCCACGACGGCCGAGCTGTTCGAGGAGCCTTTTGTGGCAGATGAGTATATTGAACGTCTTGTATGGAGAACCCCAGGAGGAGGCTCTAGAGGGGGACCTGAAGCTTTTGATCCTAAAAGATTATTAGAAGAATTTGTAAATCATATTCAGGAGCTCCAGATAATGGATGAAAGGATTCAAAGGAAAGTAGAGAAACTAGAGCAACAGTGTCAGAAAGAAGCTAAGGAATTTGCCAGGAAGGTACAAGAACTCCAGAAAAGCAATCAGGTTGCCTTCCAACATTTCCAAGAACTAGATGAGCACATCAGCTATGTAGCAACCAAAGTCTGTCACCTTGGAGACCAGTTGGAGGGGGTAAACACACCCAGACAACGGGCAGTAGAGGCTCAGAAGTTG…	372
ZNF638	RNA recognition motif. (a.k.a. RRM, RBD, or RNP domain)	ATGTCGAGACCCAGGTTTAATCCTCGAGGAAACTTTCCACTTCAGAGGCCACGAGCACCTAACCCTTCTGAGATGAGGCCTCCAGGACCATTTATGAGGCCTGGATCTATGGGTCTTCCAAGATTTTACCCAGCAGGGAGAGCCCGTGGAATTCCACACAGATTTGCCTGCCATGAATCTTATCAGAATATGGAACCACAGAGAATGAATGTTCAGGTAACTCAACACCAAACTGATCCAAGATTGACCAAAGAAAAATTGGATTTTCATGAAGCACAACAAAAGAAGGAGAAGCCTCATGGTAGCCGATGGGATGATGAGCCTCATATATCTGCGTCAGTGGGAGTGAAGCAGAGTTCTGTAACACAGGTTACAGAGCAGAGTCCTAAAGTACAGAGC…	365
CUX1	CASP C terminal	ATGGCGGCCAATGTGGGATCGATGTTTCAATATTGGAAGCGCTTTGATTTACAGCAGCTGCAGAGGGAACTGGATGCCACCGCAACAGTATTGGCAAACCGGCAAGATGAAAGTGAGCAGTCAAGAAAGCGGCTTATCGAGCAGAGCCGTGAGTTCAAGAAGAACACTCCAGAGGATTTGCGCAAGCAGGTAGCACCGCTGCTGAAGAGCTTCCAAGGCGAGATTGATGCACTGAGTAAGAGAAGCAAAGAAGCTGAGGCAGCCTTCTTGAATGTCTACAAGAGATTGATTGATGTTCCAGATCCCGTTCCCGCGCTGGACCTTGGGCAGCAGCTCCAGCTCAAAGTGCAGCGCCTGCACGACATTGAGACAGAGAACCAAAAACTTAGGGAAACTCTT…	353
SSR1	Translocon-associated protein (TRAP), alpha subunit	ATGAGTTCCCTTCGCCGCCTGCTGTTGCTTCTCCTGCTGGTGTTCCCCGCCACCCTCCTGCTCCGAGTCGGCCCAGGAGGCTCATTGGCAGTGGCGCAGGATCTTACAGAAGATGAAGAAACCGTGGAAGATTCTATAATTGAAGATGAAGATGATGAAGCAGAGGTGGAAGAAGATGAACCGACAGATTTGGCTGAAGATAAAGAGGAAGATGATGTATCGGGTGAACCTGAAGCTTCGCCAAGTGCAGATACAACCATCCTGTTTGTGAAAGGAGAAGATTTTCCAGCAAATAACATTGTGAAGTTCCTGGTAGGCTTTACAAACAAGGGTACAGAAGATTTTATCGTCGAGTCTCTGGACGCCTCATTCCGTTACCCTCAGGACTACCAGTTTTAT…	333
TTBK2	Protein tyrosine and serine/threonine kinase	ATGAGTGGAGGAGGAGAGCAGCCGGATATCCTCAGTGTTGGAATCCTGGTCAAAGAAAGATGGAAAGTATTGAGGAAGATTGGGGGTGGGGGCTTTGGAGAAATTTACGATGCCTTGGACATGCTCACCAGGGAAAATGTTGCACTGAAGGTGGAATCAGCTCAACAACCAAAGCAAGTTCTGAAAATGGAGGTTGCTGTATTGAAAAAACTACAAGGGAAAGACCATGTTTGTAGATTTATTGGTTGTGGGAGGAATGATCGATTCAACTACGTGGTCATGCAGTTGCAGGGCCGGAATCTGGCAGATCTACGCCGGAGCCAGTCCCGGGGCACATTCACCATTAGCACTACTCTTCGCTTGGGTAGACAGATTCTGGAGTCTATTGAGAGCATCCAT…	323	kinase
INSL3	Insulin/IGF/Relaxin family	ATGGACCGTCGTCCGCTCACCTGGGCTCTGGTGCTGCTGGGCCCGGCCCTTGCAATCGCCCTCGGTCCTGCAGCCGCGCAGGAGGCGCCTGAGAAACTGTGTGGCCACCACTTCGTGCGCGCGCTCGTGCGGCTGTGCGGCGGACCGCGCTGGTCTTCCGAGGAGGACGGGCGACCTGTGGCTGGCGGCGACCGTGAGCTCCTACGGTGGCTGGAAGGACAACATCTCCTCCATGGGCTGATGGCCAGTGGGGACCCCGTGCTGGTACTGGCCCCACAGCCCCTGCCCCAGGCTTCTCGCCATCACCACCACCGCCGAGCAACTGCCATCAACCCTGCCCGCCACTGCTGCCTCAGCGGCTGCACCCGGCAAGACCTGCTGACCCTCTGTCCCCACTGA	315
ODF2	unknown protein	ATGGGCGAGCTGCCGACCGGGTGTCGGAAAAGGAGGCGGAAGCGGGGAGGAGTCGCCGCCGGGGCCGGACTGCATCCGCCGCGGCGTCTCCATGGCACGGCCCTGGCCTCCGACTTCAACGACTTCATAAGGCGGCGTTTCTGGGCGCAGCCGTGTCGCTCCTGGTTTCCATCGTGTGGAAAGAACGGAGTAACGAGTCTCACGCAGAAAAAGGTCTTGAGGACACCTTGCGGCGCACCCAGTGTTACCGTGACGAAGCGAACCATGAAGGACCGCTCTTCAACTCCCCCCTTACATGTTCACGTGGATGAGAACACCCCTGTCCACGTCCACATAAAAAAACTCTCCAAAACGTCAGCGACCAACAGCCAGAAATCTCATAAGCGCGGAATGAAAGGG…	312
HSP90AA1	Histidine kinase-, DNA gyrase B-, and HSP90-like ATPase	ATGCCCGAGGAGACCCAGGCCCAGGACCAGCCGATGGAGGAGGAGGAGGTGGAGACTTTCGCCTTCCAGGCGGAAATTGCCCAGTTGATGTCACTGATCATCAACACTTTCTACTCGAATAAGGAGATTTTTCTGAGGGAGCTGATTTCAAACTCGTCCGACGCCCTGGACAAGATCAGGTATGAGAGCTTGACCGATCCCAGTAAGTTAGATTCTGGGAAAGAGCTGCACATTAATCTCATACCGAACAAGCAAGATCGAACCCTCACCATCGTGGACACCGGCATTGGGATGACCAAGGCCGATTTGATTAATAACCTGGGCACCATCGCCAAGTCCGGGACCAAAGCGTTCATGGAGGCTTTGCAGGCTGGCGCTGATATCTCCATGATTGGCCAG…	296	kinase
UBE2G2	Ubiquitin-conjugating enzyme	ATGGCGGGGACGGCACTCAAGAGGCTGATGGCCGAGTACAAACAACTAACGCTGAATCCTCCAGAAGGAATTGTGGCAGGCCCCATGAATGAAGAGAATTTTTTTGAATGGGAGGCATTGATCATGGGCCCAGAAGACACCTGTTTTGAGTTTGGGGTGTTTCCTGCCATCCTGAGTTTCCCACTTGATTACCCGTTAAGTCCCCCAAAGATGAGATTTACCTGCGAGATGTTTCACCCCAACATCTACCCAGATGGCAGAGTCTGCATCTCCATCCTGCACGCTCCTGGCGACGACCCCATGGGCTACGAGAGCAGCGCCGAGCGCTGGAGCCCCGTGCAGAGCGTGGAGAAGATCCTCCTGTCGGTGAGCCCAATGACGAGAGCGGCGCCAACGTGG…	292
PRM2	Sperm histone P2	ATGTATGGAATTTGTGGAATTCCTGGCACAGAGCTGCGGACAGACCCGACCAACACTGTTAACAGCAAGAGCAGGGGGCAGGCCTCAGCCTCCTCCCCGTCCCCCCAAGGCCAGCTGCCGTCTCAGCCCGAGTCGCCCACCCGTGACCCCTCCATCACGATGGTCCGATGCCACGTGAAGAGTCCAACTGAAAGTCCACCCGGGCAGCAGGGCTCCGGGCAGCAGGGCGAGACGGAGCACCCGGATCAGGCACGGGAGCTGAGGCCGGAAGACATCCCGGTCTACGGGAGGACTCACAGAGGCCGCTACCACTACAGACACAGGAGCCACACGCGGCGGCGCCCCTACCGGAGGCGCCGGAGAAGGGCCTGCAGGCACAGGAGGCGCCGCAGAGGCTGC…	288
SKAP1	Variant SH3 domain	ATGCAGGCCGCCGCCGCCCTCCCCGAGGAGATCCGTTGGCTCCTGGAAGATACTGAGGACTTCCTGGCCGAAGGTTTGCGGAATGAGAACCTCAGTGCTGGTGCAAAGGACAACAGAGACCATATTCTGCGGGGCTTGCAGCAAATCAAAGCTAGATACTTTTGGAATTTTCAGCCCCAAGGGGGAGACCAACCTGAAAATTACCTTGGACAGGACAGCTCCGATGATAATCACAGTGGAACTCATGGCCCTTCTTTTACATCAGATGCACCTTTTTTGTCAGATTATCAGGATGAGGGAATGGAAGACATCGAAAGAGGAGCTCAAGAGCTTGATAATATCATCAAGCAAGGATACTTAGAGAAGAAAAGCAAAGATCATAGTTTCTTTGGATCAGAG…	288
CFAP300	Domain of unknown function (DUF4498)	ATGGCGGCCGGGGAGCCGGGTGATTTGGGCGTCTACAGCTTCAGATTCCTGCCTCAGAAAACCTTCCAGTCTCTTAGCACCCCACAGACTACCAGCCGGCTACGCCAGTGGTCTATGCTGGGTAGAATCGAGGCGCAGGCGTTCGGGTTTGACCAGACGTTTCAGGCTTATCGCAAGGATGATTTCGTTACGGCCTTTTTCAAAGATCCAAATGTTATTCCCAATTTGAAATTACTTTCAGAATCTTCTGGAGAGTGGCTTACATTAGGAACTGAAGTGAAAAAAATTGAAGCTATAAACGTTCCTTGCACACAGCTTTCAATGTCATTTTTTAATCGGTTATATGATGAAGCTATTGTACGAGACAATGGATATATTGTTAAATGTCTAGATTCTTTT…	265
NDUFA10	Deoxynucleoside kinase	ATGGCCTTGAGGCTGCTGAGACTTGTCCCACCGCGCGTGGGAGGAATTCATACAAGTGTCCAGTTCAAGCTGCAGTATGGCCCGTTGGCGTACATACTTGGTGAAAAAGCAACCAAAAAGATGACAGAAAAGAGCAAACTGATAACTGTAGATGGCAATATATGTTCTGGAAAAAGCAAGCTTGCGAAAGAAATAGCAGAGAAACTAGGCCTGAAGCACTTTCCCGAGGCGGGAATCCACTATGTGGACAGCACCACAGGGGACGGGAAGCCCCTGCCTGTGCAGTTCAGTGGCAACTGCAGTTTGGAGAAGTTTTACGACGACCCGAAAAGCAACGATGGCAACAGCTACCGCCTGCAGTCCTGGCTGTACGCCAGCCGCCTGCTGCAGTACGCGGAT…	248	kinase
ACTN4	CAMSAP CH domain	ATGGTGGACTACCACGCGGCGAACCAGTCGTACCAGTACGGCCCCAGCAGCGGGAGCAATGGCGCTGGCGGCGGGGGTACCATGGGAGACTACATGGCCCAGGAGGACGACTGGGACCGGGACCTGCTGTTGGACCCGGCCTGGGAGAAGCAGCAGCGCAAGACCTTCACAGCCTGGTGCAACTCCCACCTGCGGAAGGCCGGCACACAGATCGAGAACATTGATGAGGACTTCCGAGACGGGCTCAAGCTCATGCTCCTCCTGGAGGTCATTTCAGGGGAGCGGTTACCTAAGCCAGAGCGGGGCAAGATGAGAGTGCACAAAATCAACAACGTGAACAAGGCACTGGACTTCATCGCCAGCAAAGGGGTCAAGCTGGTCTCCATCGGGGCGGAAGAG…	248
PAPOLB	Nucleotidyltransferase domain	ATGATGCCGTTTCCGGTGACCACCCTGGGACCACAGCGGACCCCGCCGCCGCCCAAGCACTACGGCATCTCTTCCCCCATCAGTTTAGCACCCCCCAGGGAGACTGACTGCATACTTACCCAGAAATTAATTGAAACTCTGAAGCCCTTCGGGGTTTTTGAAGAGGAAGAGGAACTGCAGCGCAGGATTTTAATTTTGGAGAAATTAAATAATCTGGTAAAGGAATGGATACGAGAAATCAGTGAAAGCAAGAGTCTTCCACAAGCTGTAATTGAAAATGTTGGAGGGAAAATCTTTACATTTGGTTCTTACAGGTTAGGGGTGCATACGAAAGGTGCAGATATCGATGCGTTGTGCGTGGCACCGAGACACGTTGATCGAAGCGACTTTTTCACTTCC…	245
ATP7A	RNA binding motif	ATGCAGGAATGTAAAGAAGAAATCAAAATGGATCTGAGTGTGAGTGTGAATTCTGTCACCATCTCTGTTGAGGGAATGACATGTAGTTCCTGTGTTTGGACCATTGAACAGCAGATTGGAAAACTGAATGGTGTACATCATATTAAAGTTTCACTGGAAGAAAAAAATGCAACTGTTATTTATGACCCAAAACTACAAACTCCAAAGACCCTGCAGGAAGCTATTGATGACATGGGCTTTGATGCTATTCTCCACAATCCTAAGCCTCTCCCTGTTTTAACTGAAACTGTGTTTCTGACTGTTACTGCTTCACTGGTTCCGCCATGGGACCATATCCAAAGCACATTGCTCAAGACCAAGGGTGTGACAGATATTAAAATTTCCCCTCAGCAGAGAACT…	244
MAN1B1	Glycosyl hydrolase family 47	ATGTACCCGCCGCCGGCGCCGGCGCGTCGGGACTTCATCTCGGTGACGCTGAGCCCCGGCCGGAGCTACGATGGCGGCCAGGGCCTGAGGCGTCGCTCCTGCTGGCGGAAATGGAAGCAGCTGTCGAGGTTACAGCGGACGGTGGTCCTCTTCCTGCTGGTGGTCGTGATGCTCTTCGGCCTCTTGTCCTATGTCCACGTGGCCGACGAGTGGACAGCTGTGGACAGCAGGTCGGCGGCAGCAGGGCAGATGAGACCAGCAAATCCTCCCGTCTTGCCAGCTCCTCAGAAAGCAGCTGAGAACCCGGAGGCCGTGGCGGGGCTGTCGCCTCAGAAGCCCCAAAGGCATTTCCGACGAGGACCCCCCAACCTGCAGATTAGAGCGCCCGATGGAGACCCC…	242
DDX5	P68HR (NUC004) repeat	ATGTCGGGTTATTCGAGTGACCGAGACCGTGGCCGGGATCGAGGGTTTGGTGCTCCTCGATTTGGAGGTAGTAGGGCAGGGCCCTTATCTGGAAAGAAGTTTGGAAATCCTGGAGAGAAACTGGTTAAAAAGAAGTGGAATCTTGATGAGCTGCCTAAGTTTGAGAAGAATTTTTATCAAGAACACCCCGATTTGGCTAGGCGTACAGCACAAGAGGTAGAGACATACAGAAGAAGCAAGGAAATTACAGTTAGAGGTCATAATTGCCCGAAGCCAGTCCTGAATTTTTATGAGGCAAACTTCCCTGCAAATGTCATGGACGTGATTGCAAGGCAGAACTTCACTGAACCCACAGCTATTCAAGCTCAGGGATGGCCAGTTGCTCTAAGTGGATTGGAT…	241
MTO1	Pyridine nucleotide-disulphide oxidoreductase	ATGTTCTGTATCCGAGGCTGTGGCCGCCGGGTCGCGGCTTCCCTCACCAAACAGCACCTTGCGTCGGTCCGGTTCGGCGGTGACAGCGCGGCGCCCTGGACTCCGCACTTCGACGTTGTGGTCATCGGCGGAGGACACGCAGGGACCGAAGCCGCTGCCGCCGCAGCTCGGTGCGGCTCCCGGACTCTGCTGCTCACGCACCGAGTGGACACCATCGGTCAGATGTCCTGTAATCCTTCCTTTGGTGGCATTGGAAAGGGGCATTTAATGAGGGAAGTCGATGCCTTGGATGGCCTGTGTTCTCGAATCTGTGACCAGTCTGGTATACATTACAAAGTATTAAACCGGCGCAAGGGACCAGCTGTTTGGGGTCTGAGAGCTCAAATTGATAGGAAGCTT…	237
EEF1E1	Glutathione S-transferase, C-terminal domain	ATGGCGGCGGCCGCGGAGCTGACGCTGCTGGAGAAGTCTCTGGGGCTGAGTAAAGGGAACAAGTACAGCGCTCAGGGCGAGCGCCAGATTCCAGTTCTTCAGACAAACAATGGTCCGAGTCTAACGGGACTGACTACCATAGCAGCTCACCTAGTCAAGCAGGCCAACAAGGAGTATTTGCTGGGGAGCACGGCAGAGGAGAAAGCCGTGGTTCAGCAGTGGTTAGAGTACAGGGTAACGCGAGTGGACGGACACTCCAGTAAAGATGACATCCACACGGTCCTGAAGGATCTTAATTCATATCTTGAAGATAAAGTCTACCTTACAGGATATAACTTCACATTAGCAGATATCCTATTATATTATGGGCTTCATCGCTTTATTGTTGACCTGACAGTT…	224
KIF17	Microtubule binding	ATGGCCTCGGAGTCGGTGAAGGTGGTGGTGCGCTGCCGCCCCATGAACCAGCGGGAGCGGGAGCTCAACTGCCATCCGGTAGTGACAGTGGACTCCGCTCGCGGCCAGTGCTTCATCCAGAACCCGGGCGCCGCGGACCAGCCCCCCAAGCAGTTCACCTTCGACGGCGCCTACTACATGGACCACTTCACCGAGCAGATCTACAACGAGATCGCCTACCCGCTGGTGGAGGGCGTCACTGAGGGCTACAACGGCACCATCTTTGCCTACGGCCAGACGGGCAGCGGGAAGTCCTTCACCATGCAGGGCCTGCCGGACCCGGCCTGCCAGAGAGGCATCATCCCCCGGGCCTTCGAGCACATTTTCGAGAGTGTCCAGTGTGCAGAGAACACCAAGTTC…	223
ROPN1	unknown protein	ATGCCTCAGACAGATAAGCAAATATGCATCCCTCCAGAGCTGCCGGAATTGCTGAAGCAATTCACCAAAGCCGCCATTCGGTCCCAGCCGCAGGATCTCATCCAGTGGGCTGCAGAATATTTTGGGGCTATGTCCCGTGGAGAGATTCCTCCAGTGAGAGAGCGGTCTGAGCGAGTGGCTTTGTCTAACTGGGCTGAGCTGACACCGGAGCTGTTAAAGATCCTGCATTCCCGGGTTGGTGGCAGACTGATTGTCCATGCAGATGAGCTGGCCCAGATGTGGAAGGTGCTGAATCTCCCAACTGACCTGTTTAACAGTGTGATGAATGTGGGCCGCTTCACGGAGGAAATTGAGTGGCTGAAGTTTCTAGCCCTTGCCTGTAGCTCTCTCGGAGTTACC…	223
COPE	Tetratricopeptide repeat	ATGGCTCCTCCGGCTCCTGGTCCGGCTTCTGGCGGCTCCGGGGAGGTGGACGAGCTGTTCGACGTGAAGAACGCCTTCTACATTGGCAGCTACCAGCAGTGCATCAACGAGGCGCAGCGGGTGAAGCCATCCAGCCCGGAGAGAGATGTGGAGCGGGATGTCTTCCTGTACAGAGCATACCTGGCCCAGAGGAAGTACGGCGTGGTGCTGGACGAGATCAAGCCCTCCTCCGCCCCGGAGCTGCAGGCCGTGCGCATGTTTGCTGAGTACCTGGCCAGCGACAGCCGGCGGGATGCGATCGTGGCCGAGCTGGACCGAGAGATGAGCCGGAGCGTGGATGTGACCAACACCACCTTCCTGCTCATGGCTGCCTCCATCTATTTCTACGACCAGAACCCA…	212
SPEN	RNA recognition motif. (a.k.a. RRM, RBD, or RNP domain)	ATGGTCCGGGAAACCAGGCACCTCTGGGTGGGCAACTTACCGGAGAATGTGCGGGAAGAGAAGATCATCGAGCATTTCAAACGATATGGCCGCGTGGAAAGTGTCAAAATTCTCCCAAAGAGGGGTTCTGAAGGAGGAGTGGCCGCCTTTGTGGATTTTGTGGACATCAAAAGTGCACAGAAAGCTCACAACTCAGTCAACAAAATGGGAGATAGAGACCTACGCACGGATTATAATGAACCAGGCACCATTCCAAGTGCTGCTCGGGGATTGGATGATACAGTTTCCATAGCATCTCGTAGTAGAGAGGTTTCTGGGTTCAGAGGAGGTGGTGGAGGGCCTGCTTATGGCCCCTCACCATCACTTCATGCACGAGAAGGACGTTATGACCGGAGACTT…	203
HAUS8	unknown protein	ATGGCGGATTCCTCGGGGCGGGGCGCTGGGAAGCCTCCTGCAGTGGGCCCCAGTACTGCTAGGGGTGCTAGGAGCAAAGGAAGAACACAAGGTGGAAGAATAGTGGAGTCGCGGTACTTGCAGTATGAAAAGAAAGCCCCCAGAAAGGCTCCTGCAGCAGATGCATTAAAGGCCGGTGGGACGATGCCTGCAGGTGGAACAAAATCCAGCCAGCTCCAAAAGAGCAAAGATGGCAGTGGGCTTGACAAAGGCAACCTGCAGTCTACCTTGCTGGAGGGGCATGACACTGCCTTGTCTGACCTGGATCTCTCAGCCATTCATGATAAAAGTGTGGTCCGAAAGACTCCACAACTAAAAAAAAAGTCAAAGAAAGCCGAGTTGTCATCCTCTTCTGCTGTG…	191
CCDC167	Coiled-coil domain-containing protein 167	ATGACTAAAAAGAAGCGGGAGAATCTGGGCGTTGCTTTAGAGATCGATGGGCTGGAGAAGAAGCTGTCACAATGTCGGAGAGACCTGGAAGTCGTGAACTCCAGGCTCTGTGGGGTGGAGCTGAGCTCAGAGGCCAGGAGGTCTCTGGAGAAGGAGAAAAGCAGCCTGATGAACAAAGCCTCCAACTATGAGAAGGAGCTGAAGTTGCTTCGGCAAGAGAACCGCAAGAACATGCTGCTGTCTGTGGCCATCTTCCTCCTGCTGACCGTCATCTACGCCTACTGGGCCCTGTGA	183
SLC25A31	Mitochondrial carrier protein	ATGCAGCGTGAACCTCCGAAGAGGAAGCAAGAGAAGAAGGTGGAAAAGGGGCTTTTTGACGCCACATCCTTCGGGAAGGACCTGCTGGCAGGCGGGGTGGCGGCGGCTGTGTCCAAGACGACGGTGGCGCCCATCGAGCGTGTGAAGCTTCTGCTGCAGGTCCAGGCGTCGTCCAAGCAGATCAGCCCTGAGGCGCAGTACAAAGGCATCGTGGACTGCCTGGTGCGGATTCCCCGTGAGCAGGGTTTCCTCAGTTATTGGCGTGGCAATTTGGCAAATGTAATCCGGTATTTTCCAACACAAGCTCTAAACTTTGCTTTCAAAGACAAATACAAACAACTGTTCATGTCTGGAGTTAATAAAGAAAAACAGTTCTGGAGGTGGTTTTTGGCAAACCTG…	153
ATP5MC1	ATP synthase subunit C	ATGCAGACCACCGGGGCACTACTCATTTCTCCTGCTCTGATCCGTTCTTGTACCAGGGGTCTGATCAGGCCTGTGTCTGCCTCCTTCCTGAGTAGGCCAGAGATCCAATCTGTACAGCCTTCCTACAGCAGTGGCCCACTGCAGGTGGCCCGGCGGGAATTCCAGACCAGTGTTGTCTCCCGGGACATTGACACAGCGGCCAAGTTTATTGGCGCTGGGGCTGCCACAGTTGGTGTGGCGGGTTCAGGGGCTGGTATTGGAACAGTGTTTGGCAGCTTGATCATTGGCTATGCCAGGAACCCGTCTCTGAAGCAGCAGCTCTTCTCCTATGCCATTCTGGGCTTTGCCCTGTCTGAGGCTATGGGGCTCTTCTGTTTGATGGTCGCCTTCCTCATCCTC…	149
CEP128	unknown protein	ATGGCAGAATCCTCCAGCGATTCAGACCACTTCCGCTCTCGTGACCGGTTGAGGCGGTGGGCTGCCAGTTCAGTACACAGGGAAGTTCGACATCGTCCTACTGTGGATGTCACTGAGAAGGTCAACACGATAACCAGCACTTTACAGGACACCAGTCGGAACCTGCGACAAGTCGACCAGATGCTTGGACGTTATCGAGAGTATAGTAATGGACAGGCGGGGGCTATAGAACATTTAAAAGAAAGCTTGGAACAATCAATAGGCCAACTGCGGAGTCAACGGTTGTCGAGAAACTCAGGAGGGAGAAGTATTTCTGTTACAAGTCTGAGTACAAGTGACCTCGATGGTGTCACTGTGACAGAGAGCTACCGTTTTCCGCCTACCTCACCTCTCAAGGAC…	146
PM20D1	Peptidase dimerisation domain	ATGGCTCGGCCGTCCGTCTGCCTGCTGGCCTCGCTGTCTGCGCTGCTCCTAGGTATCGCCGCCGTCTCCAGATCGAAGGGCCTGCGGGGCACGGAGAGTCAAAGGGAGCCGCGAATCCCTTCTCAGTTCAGCCAAGAGCAGCGCATCGCCATGAAGGAAGCGCTCAAAGGTGCCATCCAGATTCCAACAGTGTCTTTCAGCCCCAAGGAGCTCAACACAACAGCCCTGGCTGAGTTTGGAGAATACATTCGTAAAGTCTTTCCTACTGTGTTCCATACCAGCTTTATCCGGCATGAGGTCGTAGGAAATTACAGCCACCTGTTCACTATCAAAGGCTCAGACCCCAGCATGCAGCCCTACATTCTCCTCGCTCACATTGACGTGGTGCCTGCCCCGGAC…	138
LOC101902714	Histone-like transcription factor (CBF/NF-Y) and archaeal histone	ATGGAGAATGGCGGCTCTGTCGTGTCCCAACCATCCCCTGACGGCTATGAGGAAGACGTGATCACCAAAGAAACTGGCACCTCCGAAACTGAGCCCTCTGAAACGGAGATGGCGAAAGCGGAGACCTCCAAACCAGAGCCGTGTGATGCGGAACCAAAAAAGGCAAAGCAGAAGACAGCTAATGGCCGCCGTCGCCGTCGCCGTCGCCGGCACCGCCATAACGACAATTTCTCACGTTTTGCTACCTATTTCCCTAGGGTGCTGAGGCAAATACATAAAGGCATGAGTCTTTCCCGCGACTCCGTGAACATCCTGGATTCGTTTGTGAAAGATATGTTTGAGCGGATAGCCGAAGAGGCCGGGCGCCTGGCCCGCAACAACAAGCGCCGCACCATCACG…	124
LRRC23	Leucine Rich repeat	ATGTCAGATGAAGATGACCTGGAAGACTTTGAAACAGACCAGGATGATCTGGAAAGGGAAGATGATGAGAAGGAGACAGAGGAGTGGGAGGACTACAGGAAGGAGGGAGAGGAGTCCGAGGATTGGATATCCACGCCCCTCACAGAGGACATGATGAAAGAAGGGCTTTCTCTGCTCTGCAAGACGGGTAATGGACTGGCTCATGCTTACGTCAAGCTGGAGATTAAAGACAGGGATCTGACAGACATCCACCTGTTGCGTTCCTACATCCATCTGCGCTACGTGGATGTTTCTGAAAACCACTTGACAGACTTGTCCCCACTCAATCACCTCACCCACCTGCTCTGGCTCAAGGCCGATGGCAACCAGCTTCGGAGTGCCCGGCTGAACGAACTGCCC…	119
ARRDC5	Arrestin (or S-antigen), N-terminal domain	ATGACCTCACTGCGGCCGAGGATCTCTGTGACATGGGGGAGGGGAAAGGATGTTTCTCCGTCACCCCAACCCCCCATGTCTGTGGTGAAGTCGATCGAATTAGTGCTGCCCAAGGATGCAGTCTACCTGGCCGGCTGCATCATCGAAGGACAGGTGGTCCTAACTCTGAACAGCACCCTGGTGGACCCCATCGTGAAGGTGGAGCTCGTGGGAAGAGGTTACGTGGAGTGGAATGAAGAAACTGGGGCGTCCCGCGATTATAGCCGAGAAGTTATTTGCAACAACAAGGCTGACTATGTGCACAAGACAAAGACATTCCCAGTGGAGGATAATTGGTTAAGTGCAGGCAGCCACACCTTTGATTTCCATTTCAACTTACCTCCCAGGCTCCCTTCCACC…	114
DNAJA1	DnaJ central domain	ATGGTGAAAGAAACCACTTACTATGATGTTTTGGGGGTCAAACCCAATGCCACCCAAGAAGAATTGAAAAAGGCTTACAGGAAACTGGCCTTGAAGTACCACCCTGATAAGAATCCAAATGAAGGCGAGAAGTTTAAACAGATTTCTCAAGCTTACGAAGTGCTCTCTGATGCAAAGAAAAGGGAGTTATATGACAAAGGAGGAGAACAGGCAATTAAAGAAGGTGGAGCAGGTGGTGGTTTTGGCTCCCCCATGGACATCTTTGATATGTTTTTCGGAGGAGGAGGCAGGATGCAGAGAGAGAGGAGAGGTAAAAACGTTGTCCATCAACTTACAGTAACTTTAGAAGATTTATATAATGGTGCAACAAGAAAACTAGCTCTGCAAAAGAATGTGATT…	110
YWHAB	14-3-3 protein	ATGACCATGGATAAAAGTGAGCTGGTACAGAAAGCCAAGCTCGCCGAGCAGGCCGAGCGCTACGATGACATGGCTGCGGCCATGAAGGCGGTCACAGAGCAGGGGCACGAGCTCTCCAACGAGGAGAGAAACCTGCTGTCCGTCGCCTACAAGAATGTGGTCGGCGCCCGCCGTTCGTCCTGGCGTGTCATCTCCAGCATCGAACAGAAAACTGAGAGGAACGAGAAGAAGCAGCAGATGGGCAAAGAGTACCGCGAGAAGATCGAGGCCGAGCTGCAGGACATCTGCAATGACGTGCTGGAGCTGTTGGATAAATACCTTATTCCCAATGCTACACAACCAGAAAGTAAGGTGTTCTACTTGAAAATGAAAGGCGATTATTTTAGATATCTTTCTGAG…	105
MYO9A	Phorbol esters/diacylglycerol binding domain (C1 domain)	ATGAATATAAATGATGGAGGAAGACGACGCTTTGAGGATAATGAGCATACATTACGTATATATCCTGGGACAATTTCAGAAGAGACGATCTACTGCCCGATTCCTGCCAGAAAAAACTCCACGGCTGCTGAGGTGATTGACTCACTTATAAACAAGCTTCATCTTGACAAAACAAAATGTTACGTTCTAGCCGAGGTAAAAGAATTTGGTGGAGAAGAATGGATACTCAATCCAACAGACTGCCCAGTTCAGCGAATGATGTTATGGCCCCGAATGGCTCTGGAAAATCGCCTGAGTGGAGAGGACTACCGTTTTCTTCTGAGAGAAAAAAACCTCGATGGATCAATTCATTATGGTAGTCTTCAGTCATGGCTACGGGTAACAGAAGAACGTCGCAGG…	102
ZNF24	Zinc-finger double-stranded RNA-binding	ATGTCTGCACAGTCAGTGGAAGAGGATTCAATACTTATCATCCCAACTCCAGATGAAGAGGAAAAAATTCTAAGAGTGAAGTTGGAGGAGGATCCTGATGGTGAAGAGGGGTCGAGTATCCCCTGGAACCATCTTCCTGACCCGGAGGTTTTCCGCCAGAGATTCAGGCAGTTTGGATACCAGGATTCACCTGGGCCCCGGGAAGCTGTGAGCCAGCTTCGAGAACTTTGCCGTCTGTGGCTCAGGCCAGAGACACACACAAAAGAACAAATCTTGGAGCTGGTTGTACTGGAGCAGTTTGTTGCCATCCTTCCCAAGGAGCTACAGACTTGGGTTCGAGAGCATCATCCAGAGAATGGAGAGGAGGCGGTGACAGTCCTGGAGGATTTAGAGAGTGAA…	81	TF
CFAP97	KIAA1430 homologue	ATGGATCGGTTTGACGATATATCAGAAGGTGAAGTGGACCATTCTTTCTTTGACAGCGACTTCGAAGAAGCAAGGAAAGGTGACAGCAGCTCAGTTTTTGACAAGCAGGATGATGACGCTGAAGAGAGAACAGACAAAGATACGGAAAATGTAAACTTGAAACTTGGACTACAAAGAAAGGAAGATGATCTTACTGAGAAGGGAACGGAGAGCAGTGGGAAAACTCCTCCAGAGGAACACCCTGTAGAAGGTGATAATGCACAAACTGGAAATTCCTCGTCCTCAACCACTTCTTCAAGATCAAAACTGGGTAATGCTAGAGTAGAACATAAAATACACTTGCCCACTCCAAATAGCCTTCCCCAAACTGTGAAAGACGGTGAGCACGACTACTATACA…	81
RTF1	Plus-3 domain	ATGCGCGGTCGCCTTTGTGTGGGTCGAACAGCAGCAGCGGCGGCGGCGGCGACGGCGGCAGTGGCGGTCCCACTGGCAGGCGGGCAAGAGGGGAGTCCGGGCGGCGTCCGGCGTGGGAGCCGGGGGACCACGATGGTAAAGAAGCGGAAAGGCCGCGTCGTGATTGACTCAGACACGGAGGACAGCGGCAGCGACGAGAACCTGGATCAGGAACTCTTGTCCCTGGCAAAGCGGAAGCGAAGTGACTCTGAAGAAAAGGAGCCGCCCGTGAGTCAGCCTGCTGCCTCCTCAGACTCAGAGACGTCTAACAGCGATGACGAGTGGACTTTTGGGAGCAATAAAAATAAGAAGAAAGGAAAAGCCAGAAAAATAGAGAAGAAAGGAACCATGAAGAAACAG…	79
SHPRH	Helicase conserved C-terminal domain	ATGAGCAGCCGACGGAAACGTGCTCCCCCAGTGAGGGTAGATGAGGAAACGCAACAGCAGCTTTGCTGGAATATGCATGAGGACAGGAGGAATGAACCTCTCACCTTAACTGATGATGAGCAATCCTACCCAGGTCTGGACCCCTCTCCTGCTCACCGCATCATCCTAGATGACAGTCTAAAGGAAGAAGTGGCTCACAGAGAAAAGAAGAGATGTTCCAAAGCCGTGAGCATCTCAAAATCAATTGATAAAGAAGAGACTGGTGGCATTTTTTCCCCTTTGTCTGTAAAGCTGAATATTGTAATTTCTCCCTATAACTTTGATAATTCCTGGAAAGCATTTCTAGGAGAATTCACTCTTCAGCTTCTTCCTGAACAGTGTTTAATTGAAAATTTTTCT…	72
SNRPA1	Leucine rich repeat	ATGGTGAAGCTGACGGCGGAGCTGATCGAGCAGGCGGCGCAGTACACCAACGCGGTGCGGGACCGAGAGCTGGACCTGCGGGGGTATAAAATTCCTGTCATTGAAAATCTCGGTGCCACCTTAGACCAATTTGATGCCATTGATTTTTCCGACAATGAAATCAGGAAACTGGATGGTTTTCCTTTGTTGAGAAGACTAAAAACATTATTAGTGAACAACAATAGAATATGCCGTATAGGTGAGGGGCTTGATCAGGCTCTGCCTTGTCTGACAGAACTCATTCTCACCAATAACAGTCTTGTGGAACTGGGTGATCTGGACCCTCTGGCATCTCTCAAGTCACTGACTTATCTGAGTATTCTAAGGAACCCTGTAACCAATAAGAAGCATTACAGACTC…	70
LOC784052	Ribosomal protein S26e	ATGACCAAGAAAAGAAGGAACAACCGTTGTGCCAAAAAGGGCCGCGGCCATGTGCAGCCTATTCACGGCACCAACTGTGCCCGATGTGTGCCCAAGGATAAGGCCATTAAGAAGTTCGTTATTCGGAACATCGTAGAGGCCGCAGCCATCAGGGACATTTCTGAAGCGAGTGTTTTCGATGCCTATGTACTTCCCAAGCTGTATGTGAAACTACATTACTGCATGAGTTGTGCCATTCACAGCAAGGTAGTCAGGAATCGCTCTCTGGAAGCCCGTAAGGACCGAACACCTCCACCCTGA	69
AKAP12	WSK motif	ATGGGCGCCGGGAGCTCCACCGAGCAGCGGAGCCCGGAGCAGCCGGAGGCGGGGAGCGCGACGCCCGCCGAGCCGGAGCCCAGCGGCGGCGGCTCTGCGGCGGAGGCGGCGCCCGGCACGCCGGGAGACCCGGCCATCGCCCCTGCGGACCCCGCCACCAAGCTCCTGCAGAAGAATGGCCAGCTGTCCACTGTCAACAGCTTAGCTGAGCAAGGCGAGCTCGGCCTCCAGGAGGAAGCCCTGATTGGCCAAGAGGAGGAAGTGACTGTCACAGATGTTGGACAAAGAGAGTCTGAAGATGTGAGTGAAAGGGACTCAGACAAAGAGATGGCTGCTAACTCAGCGGTGGTTCAAGACATCACGAAGGAGGGAAAGGAGGAAATGCCTGAGATGATGGAA…	63
LOC786928	Interferon-induced transmembrane protein	ATGGCTACTGAGACTGACCCCAAGGACCGAGAGTCCAAGATTGCTCCAGTGCAGGTTATCCCACTGCAGCAGGTCCACCCGATGCAGAAGGTCTACCCGATGCAGCCAGTCATCCTGGTGCCCTTGAATCCTCCGGAGAAAGATTATTTGTTTCTCTCCATCACTTCCTTCTTCTTCTTCATTCTGCTGGCAATCCCGGCCCTCTTGTTCTCCTTCAAGACCCGTGAAGCCAACATCCTTGGGGACCAGAGGAAAGCACAGAGAAATTCCAGACTGGCCTTGGGCTTCAGCATCTCAAGCATCCTGGTGGGCTCCACTCTCATTATTTCCTCCATTGTTATCAGAGCCATAAAGCAGCAAGAATGA	56
ATXN3	Ubiquitin interaction motif	ATGCGCTACGAAGGTCACGTGCCCCTCATCTACCGCCCCAGTGTTCACGCCTGGTCGCTCCACCAAGAAGGCTCACTTTGTGCTCAACATTGCTTGAATAACCTACTGCAAGGAGAATACTTCAGCCCTGTGGAATTATCTTCAATTGCACATCAGCTAGATGAGGAAGAGAGGATGAGAATGGCAGAAGGAGGAGTTACTAGTGAAGACTATCGCACATTTTTGCAGCAGCCTTCTGGAAATATGGATGACAGTGGCTTTTTCTCTATTCAAGTTATAAGCAATGCCTTGAAAGTTTGGGGTTTAGAACTAATCCTGTTTAACAGTCCAGAGTACCAGAGGCTCAGGATTGATCCCATAAATGAAAGATCATTTATATGCAACTATAAAGAACACTGG…	56
CDKN3	Cyclin-dependent kinase inhibitor 3 (CDKN3)	ATGAAGCCGCCTAGTTCAATGCAAACAAGTGAGTTTGACTCATCAGATGAAGAGCCTATTGAAGATGAACAGACTCCAATTCAGATATCATGGCTACCCCTGTCACGAGTGAATTGTTCTCAGTTTCTTGGTTTATGTGCTCTTCCAGGTTGCAAATTTAAAGATGTTAGAAGAAATATCCAAAAAGATACAGAAGAACTAAAGAGCTATGGTATACAAGACATATTTGTTTTCTGCACCAGAGGGGAACTATCAAAATATAGAGTTCCAAACCTTTTGGATCTCTACCATCAGTATGGAATTATCACTCATCACCATCCAATTCCAGATGGAGGGACTCCTGACATCACCAGCTGCTGTGAAATTATGGAGGAGCTTGAAATTTGCCTTAAAAATAAC…	54	kinase
SUZ12	VEFS-Box of polycomb protein	ATGGCGCCTCAGAAGCACGGCGGTGGGGGAGGGGGCGGCTCGGGGCCCAGCGCGGGGTCCGGGGGAGGCGGTTTCGGGGGTTCGGCGGCGGTGGCGGCGGCGACGGCGTCGGGCGGCAAATCCGGTGGCGGGGGCTGTGGAGGCGGCGGCAGTTACTCGGCCTCCTCCTCCTCCTCCGCGGCGGCAGCGGCGGGGGCCGCGGTGTTACCGGTGAAGAAGCCGAAAATGGAGCACGTCCAGGCTGACCACGAGCTTTTCCTCCAGGCCTTTGAGAAACCAACGCAGATCTATAGATTTCTTCGAACACGAAATCTTATAGCGCCAATATTTTTGCATAGAACTCTTACTTACATGTCTCATCGAAACTCCAGAACAAACATCAAAAGCTTGTCAGCTCAT…	54
MAP2K7	Kinase-like	ATGGCGGCGTCCTCCCTGGAGCAGAAGCTGTCCCGCCTGGAAGCAAAGCTAAAGCAGGAGAACCGCGAGGCCCGGCGGAGGATCGACCTCAACCTGGATATCAGCCCCCAGCGGCCCAGGCCCATTATTGTGATCACTCTAAGCCCTGCTCCTGCCCCGTCCCAACGAGCAGCCCTGCAGCTCCCACTGGCCAACGATGGGGGCAGCCGCTCACCGTCCTCCGAGAGCTCCCCACAGCACCCCACGCCCCCCGCCCGGCCCCGCCACATGCTGGGGCTGCCTTCAACCTTGTTCACACCCCGCAGCATGGAGAGCATCGAGATTGACCAGAAGCTGCAGGAGATCATGAAACAGACGGGCTACCTGACCATCGGGGGCCAGCGCTACCAGGCGGAGATC…	53	kinase
SDF2L1	MIR domain	ATGTGGAGCGCGGGCAGCGGTCGAGCTGCGGGCCCGGCGCTGCTGGGTATACTGCTGGCCCTCTCGCTGTCGGGGGGCCGTGCCGCCAAGAGCGACGCGGGGCTCGTGACCTGCGGGTCGGTGCTGAAGCTGTTCAACACGCAGCACCGGGTGCGGCTGCACTCGCACGACATCAAATACGGATCCGGCAGCGGCCAGCAGTCGGTGACCGGTGTGGAGGCGTCCGACGACGCCAACAGCTACTGGCGGATCCGCGGCGGCACGGAGGGCGAGTGTCCGCGCGGGTCCCCGGTGCGCTGCGGGCAAGCGGTGAGGCTGACGCACGTGCTCACCGGCAAGAACCTGCACACGCACCACTTCCCGTCGCCGCTGACCAACAACCAGGAGGTGAGCGCCTTT…	53
CEP295	ALMS motif	ATGACGGAAGTGACGGCGGCTCGGAGATGGCCGCCTCGCTCACGTCCGAACGGCTGTTCGGAGGCAGCTGTGGGGCGGGCCGCCGGGCCTTCTGTGTCTGAGCCGCGATTCCTGAGGCCGGGCTTTCGTCTCCCTGAACCTTCATATTTAAAGTACTACATGAAAATGAAAAGAAAGGGAGTGAATGCTGGCAAGCTGAGATTGAGTCCTAATGAGGAAGCCTTCATTTTAAAGGAAGATTATGAAAGAAGACGAAAACTAAGATTGCTGCAGGTTCGAGAACAAGAAAGAGATATTGCTTTACAGATAAGAGAAGATATAAAACAGAGGAGAAATCAGCAATTCACTCGTTTGGCAGAGGAACTAAGGACAGAATGGGTGGAATCACAAACTCAGAAA…	53
FIP1L1	Fip1 motif	ATGTCGGCCGGCGAGGTCGAGCGCCTAGTGTCGGAGCTGAGCGGCGGGACCGGAGGGGATGAGGAGGAAGAGTGGCTTTATGGCGGCCCATGGGACGTGCATGTGCACACTGATTTGGCAAAGGACCTAGATGAAAATGAAGTTGAAAGGCCAGAAGAAGAAAATGCCAGTGCCAATCCTCCATCTGGAATTGAAGACGAAACTCCTGAAAATGGCGTACCTAAACCGAAAGTGACTGAGACTGAAGACGATAGTGATAGCGACAGTGATGATGATGAGGACGATGTTCACGTCACTATAGGAGACATTAAAACGGGAGCACCACAGTATGGGAGTTACGGTACAGCACCTGTAAATCTTAACATCAAGACAGGAGGAAGAGTTTATGGAACTGCTGTA…	51
EFR3A	unknown protein	CATTTGGATCATCACAAACTATGGGATCCCAATGAATTTGCAGTTCACTGCTTTAAAATTATAATGTATTCCATTCAGGCTCAGTATTCTCACCATGTAATCCAGGAGATTCTCGGACACCTTGATGCTTGTAAAAAAGATTCTCCACGAGTTCGAGCAGGTATTATTCAGGTTCTGTTAGAGGCTGTTGCCATTGCTGCTAAAGGTTCCATAGGACCCACGGTGCTGGAAGTCTTCAACACCCTGTTGAAGCATCTGCGTTTCAGTGTTGAATTGGAAGCGAATGATTTGCAGGCAGGCTCTACGGGCAATGCCAACGTAGACACAAGTTCCAAAGACAGCGATGAGAAGATGGTGCAGAACGCCGTCATCCAAACAATAGGATTTTTTGGAAGTAAC…	49
ABCG2	ABC-2 type transporter	ATGCTCAAAATGTCTTCCAATAGTTACGAGGTTTCTATCCCAATGTCAAAAAAACTCAACGGCATTCCAGAGACAACCTCTAAGGACCTGCAGACATTAACTGAAGGAGCTGTGTTAAGTTTTCATAACATCTGCTATCGAGTAAAAGTGAAGACTGGCTTTCTACTTTGTCGGAAAACAATTGAGAAAGAAATACTAGCAAATATCAATGGAGTCATGAAACCTGGCCTCAATGCCATTCTGGGACCCACAGGTGGAGGCAAATCTTCGTTGTTAGATATCTTAGCTGCAAGGAAGGATCCACATGGATTATCTGGAGATGTTTTGATCAATGGAGCACCTCGACCTGCCAATTTTAAATGTAACTCAGGTTATGTGGTACAAGATGATGTTGTGATG…	45
ORC5	AAA domain	ATGCCTCACCTGGAAAATATGGTGCTTTGTCGCGAATCCCAAGTGTCCACCTTGCAGTCCCTGTTTGGAGAGAGACATCATTTCAGCTTTCCGTCTATTTTTATTTATGGACATACTGCCAGTGGAAAGACCTATGTAACACAAACTTTGTTGAGAAGTTTAGAGCTTCCACATGTCTTTGTGAATTGTGTTGAGTGCTTTACCTTGAGACTGCTTTTGGAACAAATTTTAAACAAATTGAATCATCTTAGTTCTTCAGAGAGTGAATGTTCTACTCACATAACCTGTGAAATATTTAATGACTTTGTTCGCTTATTTAAACGAATAACTGAAGCTGAAAATCTCAAGGATCAGACTGTATATATTGTTCTGGATAAAGCCGAGTATCTAAGAGATATG…	45
C15H11orf16	Domain of unknown function (DUF4537)	ATGGACTCCTCCGCGCGGCCTGGGACGCCTTTGCCCAAATACTGCAGCGTAGCCACGACCCTGAAGGCCCCTGCCTGGGCCGGCACTGCTCCTCCCTGGGACCTCTCCTTCACCTGCCCCCTCGCCTGCAGAGCACCCTGGCTGACCCGGCACAGCCTCCTCACCAGATATGCATCTTACTACCCTTGTCTCCACATTGCTGACCCAGCATGGCAGGGGCCTGGCTGGCTGGGAAGAGTTGGAGAGGCTGCTGACACATGGGTCCTGGCAAGAAGGGAACCAGATGGCTTTTATTACAGGGCTCAGATAAAGGCTGCTCCAGAGCTGGAGAGGCAAGGGGTCCTGCTGGTGGAATTTGAGGCTCCCCTTGCCACAGGCCCAGAGCTGCCAGCCCAGCGG…	44
VPS41	Region in Clathrin and VPS	ATGGCGGAAGCAGAGGAGCAGGAAACTGGATCTCTGGAAGAATCTACAGATGAGTCTGAGGAAGAAGAGAGTGAAGAGGAGCCCAAACTGAAGTACGAAAGGCTCTCCAATGGGGTAACTGAAATCCTTCAGAAGGATGCTGCTAGCTGCATGACGGTCCATGACAAGTTCTTGGCACTGGGCACACATTATGGCAAGGTTTATTTACTTGATGTCCAGGGGAACATCACTCAGAAGTTTGATGTAAGTCCTGTGAAGATAAATCAGGTTAGCCTGGATGAAAGTGGAGAACACATGGGCGTGTGTGCAGAGGATGGCAAGGTGCAGGTGTTTGGACTGTATTCTGGAGAAGAATTTCATGAGACTTTTGACTGTCCCATTAAAATCATTGCTGTGCAC…	42
ZC3HAV1	WWE domain	ATGGCGGACCCCGGGGTGTGCTGCTTCATCACCAAGATCCTGTGCGCCCACGGGGGGCGCATGGCCCTGGAAGAGCTGCTCCACGAGATGCAGCTCTCCGAGGAGCAGCTCTGCGAGGTGCTGAAGGAGGCCGGGCCCGACCGCTTCGTGGTGTTGGAGATGGGCGGCAAGGAAGGGGTCACCCGGTCCGTGGTAGCCACTACTCGAGCCCGGGTCTGCCGTCGCAAGTACTGCAACAAACCCTGCGGGAACCTGCACCTCTGTAAGCTCAACCTGCTGGGCCGGTGCCACTATTCGCAGTCGGAGCGGAATTTATGCAAATATTCTCACGAGGTTCTCTCAGAAGATAACTTCAGGGTCCTGACAAACCATGGGCTATCTGGACTGAACCAAGAGGAA…	40
CDC26	Anaphase-promoting complex APC subunit CDC26	ATGATGCTGCGACGAAAACCAACCCGCCTAGAGCTGAAACTTGATGATATTGAGGAGTTTGAGAGCATTCGAAAGGACCTGGAGACCCGTAAGAAACAAAAGGAAGATGTGGACATTGTAGGAGGCAGTGATGGAGAAGGTGCCATTGGACTCAGCAGTGATCCCAAGAGCCGGGAACAAATGATTAATGATCGAATTGGTTATAAACCCCAACCAAAGCCCAACAATCGTTCATCTCAATTTGGAAATTTTGAGTTTTAG	40
BUB3	WD domain, G-beta repeat	ATGACCGGTTCTAACGAGTTCAAACTGAACCAACCCCCCGAGGACGGCATCTCCTCAGTGAAGTTCAGCCCCAACACATCGCAGTTCCTGCTGGTCTCCTCCTGGGACACGTCCGTGCGCCTCTATGATGTGCCGGCCAACTCCATGCGGCTCAAGTACCAGCACACCGGCGCCGTCCTGGACTGCGCCTTCTACGATCCAACACATGCCTGGAGTGGGGGATTAGACCATCAGTTGAAAATGCATGATTTGAACACTGATCAAGAAAATCTTGTTGGAACCCATGATGCCCCTATCAGATGTGTTGAATACTGTCCCGAAGTGAATGTGATGGTTACTGGAAGCTGGGATCAGACGGTTAAATTGTGGGATCCCAGAACCCCTTGTAATGCTGGGACC…	38
INTU	First Longin domain of INTU, CCZ1 and HPS4	ATGTTTCAGGTGGGCAGGGCCAGCATCCCCAAACCTGCCGCCCACAGCCTGGAGGACCTGGACTCTGTGCAGCGCGTCCTCTTACACAGTGACCTTGAGCCTGAATGGCTGGACAGTGTGCAGAAAAATGGAGAGCTGTTTTATTTGGAGTTGAGTGAGGATGAGGAGGAAAGCCTCCTTCCTGAAACACCTACCGTGAACCATGTCAGATTTAGTGAAAACGAGATTATTATCGAAGAAGATGATTACAGAGAAGGAAAAAAGTATGAACCCAAACTCAAGCGGTTTACCAAGATTTTAAAAAGTAAAAAACTTTTACCCAAGCGCTATAATAAAAAAAATAGTAATGCCAGCGGGCCAGTATCCATTCTAAAGCATCAGTCCAATCAGAAAATGGGA…	37
AP4M1	Adaptor complexes medium subunit family	ATGATTTCCCAGTTCTTCATTCTGTCTTCCAAGGGGGACCCGCTCATCTACAAGGACTTCCGCGGAGACAGCGGCGGCCGGGATGTGGCCGAGCTCTTCTACCGGAAGCTGACGGGACTGCCTGGAGACGAGTCTCCGGTTGTCATGCACCACGATGATCGTCACTTTATTCACATCAGACACAGCGGTCTCTACTTGGTGGCCACTACTTCAGAAAACATTTCTCCCTTCAGTCTCCTGGAGCTGCTCTCCCGGTTGGCCACTCTTCTGGGTGATTACTGTGGCTCCCTAGGGGAGGCGACCATCTCTCGCAACGTGGCTCTGGTCTATGAACTCCTGGATGAAGTGCTGGACTATGGCTACGTACAGACCACATCCACGGAGGTGCTGAGGAACTTC…	34
CDH17	Cadherin-like	ATGACAACGCAAGCCCAGCTACACTGCTTGTGTCTCCTTACACTTTACTTGACAACTGGATATGGCCAAGAGGGAAAGTTTAGTGGACCCCTAAAACCCATGGAATTTTCAATTTTTGAAGGCCAAGAACCGAGTCAACCCATATTCCAGTTTAAGGCCAATCCTCCTGCTGTGACTTTCAAACTAACGGGGGAGACAGATGGCATATTTCAGATACAATCTGATGGACTTCTATATCACAACAAAAGCCTGGACAGGGAAACAAGAGCTGTTCACAGACTGCAGGTCTCAGCCCTGGATGCTCAGGGCAATACAGTGGAGGGCCCGGTCCCTGTCACCATTGAAGTGAAGGACATCAACGACAACCGACCTGTGTTTCTCCAGCAACATTATGAAGGC…	30
AP2M1	Clathrin adaptor complex small chain	ATGATTGGAGGCTTATTCATCTATAATCACAAGGGGGAGGTGCTCATCTCCCGGGTCTACCGAGATGACATCGGGAGGAATGCAGTGGACGCTTTTCGGGTCAATGTTATCCACGCCCGGCAGCAGGTGCGCAGCCCCGTCACCAACATCGCTCGCACCAGTTTCTTCCACGTTAAACGGTCCAACATCTGGCTGGCAGCTGTCACCAAGCAGAATGTCAATGCTGCCATGGTCTTCGAATTCCTCTATAAGATGTGTGACGTAATGGCTGCCTACTTTGGCAAGATCAGCGAAGAGAACATCAAGAACAATTTTGTGCTCATATATGAACTGCTGGACGAAATCCTAGATTTTGGCTACCCACAGAACTCGGAGACAGGTGCACTGAAAACCTTCATC…	29
KPNA2	HEAT repeat	ATGTCCACCAATGAGAATGCTAATTCACCAGCTCCCCGCCTTAACAGATTCAAAAACAAGGGGAAAGACAGTACAGAAATGAGGCGTCGCCGAATAGAAGTTAATGTGGAGCTAAGGAAAGCTAAGAAGGATGACCAGATGCTGAAAAGGAGAAATGTCAGCTCTTTTCCTGATGATGCTACTTCTCCACTGCAGGAAAACCGCAACAACCAGGGCACTGTAAATTGGTCTGTTGATGATATTGTCAAAGGCATAAATAGCAACAATTTGGAAAGCCAGCTCCAAGCTACTCAAGCTGCTAGGAAACTGCTTTCTAGGGAAAAGCAGCCCCCTATTGACAACATAATCCGGGCTGGTTTGATTCCAAAATTTGTGTCCTTCTTGGGAAGAACTGATTGT…	28
CEP63	Centrosomal protein of 63 kDa	ATGTGTGAAAGTCCAACAGGCGACGGGTGCCCGTGTCCGGAACCGGAGGCAGCCCTGGCTGCAGTGGGGCCGCAGACTGAGCGGCCGAATGGCCGGGGGCCGACTTCCTCAGCCACCCGCTGGCCTCCAGGCTTGCCTCCGCCGGCCCGGCTCCGCCCCGGCGCCCCGCCCCTCCTCTCTGCAAACGCTTCGCAGACCCGCGAAGCAAGATATGGCCTCTCACGGCGCGCAGTCCGGGCCAGCCAGAGCACAGTAATGAGTTGGTGGCCTAGCAACCTTCAAAGTTGCCAAAACAAAGGAGATTTGGCGATGGAGGCTTTGTTGGAAGGAATACAAAATCGGGGGCATGATGGGGGATTTTTGACATCCTGTGAAGCAGAACTGCAGGAGCTCATGAAA…	27
XRCC6	SAP domain	ATGAGCAGTAACAACATGTCAGGGTGGGAGTCTTACTACAAAAATGAGGGTGATGAGGAAGAAGAACAAGAAGAGGGCCTTGAAGCAGGTGGAGATTATTCATATTCAGGAAGAGATAGTTTGATTTTCTTGGTTGATGCTTCCAGGGCCATGTTTGAATCTCAGGATGAAGATGAATTGACTCCTTTTGACATGAGCATCCAGTGTATCCGGAGCGTATACACCAATAAGATCATAAGCAGTAATCGAGATCTCTTGGCAGTGGTGTTCTATGGTACCAAGAAGGACAAAAATTCAGTGAATTTCAAAAATATTTACGTCTTACAGGAATTGGATAATCCAGGTGTTAAACGAGTGCAGGAGCTTGACAAGTTTAAGGGGCAGGAGGGGAAGAAATAT…	26
LOC781112	GAGE protein	ATGAGTGGGCAAGTGGCATCAACATTGGGACCTACAAAGCAAGATTGCTCCCAGGTGGATGAACCTGTGGTTGACCAGCAGCCCAGTGTTGAGCAACCTCAACAAGCGGAACCGCCAGCTGAGATTCAGGATATCACACCTGGGAAGGAGGAAGTACATGGAGAGGATCCAGTGAATCGTGATGAAGAAGAGGAGAAGGATCCCTTTGAAGATTCTGGCCTGGAAGCTGCTCTCCAGCAATTGGCTCTGGCAAAGACTGGGGGTGAAGGTGGAGATGGTCCCGATGTCAGGGAGGAGTTTGCATCAAATATAGAGCCTGTTGAAATGCCAGAAGCAGGTGAAGGGCAGCCATTTGCTTGA	25
ARL14EP	ARF7 effector protein C-terminus	ATGATGGATCCATGTTCAGTTGGAGTCCAGCTTCGAACCACAAATGAGTGCCATAAAACCTATTATACTCGTCATACAGGTTTCAAGACTTTGCAAGAATTGTCATCAAATGACATGCTTCTACTTCAGTTGAGAACTGGAATGACACTTTCTGGGAACAATACAATCTGCTTCCATCATGCAAAAGTTTACATCGACAGATTTGAGGATTTGCAGAAGTCATGTTGTGACCCATTTAACATACACAAAAAACTAGCCAAAAAAAATTTACATGTAATTGATTTAGATGATGCCACTTTTCTGAGTGCAAAATTTGGAAGACAGCTTGTACCTGGTTGGAAGCTTTGTCCAAAATGTACACAGATAATCAATGGAAGTGTGGATGTTGATTCTGAAGAC…	24
PIAS4	MIZ/SP-RING zinc finger	ATGGCGGCGGAACTGGTGGAGGCCAAAAACATGGTGATGAGTTTCCGAGTCTCCGACCTTCAGATGCTCCTGGGTTTTGTCGGCCGGAGTAAGAGTGGACTTAAACATGAACTTGTCACGCGGGCCCTCCAGCTGGTCCAGTTTGACTGTAGCCCCGAGCTGTTCAAGAAAATCAAGGAGCTCTATGAGACACGCTACGCCAAGAAGAGCTCAGAGCCTGTACCCCAACCCCACCGGCCCCTGGACCCCCTGACCATGCACTCCACCTATGAGCGGGCCAGCTCGGTACCCAGGACTCCCCTCACAGGCCCCAACATTGACTATCCCGTGCTCTACGGGAAGTACTTAAACGGACTTGGACGGTTGCCTGCCAAGACTCTCAAGCCAGAAGTGCGCCTG…	23
SUMO2	Ubiquitin family	ATGGCGGACGAAAAGCCCAAGGAAGGAGTCAAGACTGAGAACAACGATCATATTAATTTGAAGGTGGCGGGGCAGGATGGTTCTGTGGTGCAGTTTAAGATTAAGAGGCATACACCACTTAGTAAACTAATGAAAGCCTATTGTGAACGACAGGGTTTGTCAATGAGGCAGATCAGATTCCGATTTGACGGGCAGCCAATCAATGAAACAGACACACCTGCACAGTTGGAGATGGAAGATGAAGATACAATTGATGTATTCCAGCAGCAGACAGGAGGTGTCTACTAA	22
MRPL58	RF-1 domain	ATGGCGGCTGCCAGGTGCCTTCGCTGGGGTCTGAGCCGAGCCGAGGCCTGGCTGCTCCCGCCGCCCACAAGCTGCTGTCACCGGGCTCTGCACAGACAGGGCGACGCAAAGCAAGGCAACGATGACATTCCTGTAGATCGCTTGACGATATCTTACTGTCGGAGCAGTGGTCCTGGGGGCCAGAACGTTAACAAAGTGAACTCCAAGGCTGAAGTCAGGTTCCACCTGGCAAGCGCCGACTGGATCGCAGAGCCCGTGCGGCAGAAGATGGCTCTCACGCACAAAAATAAGATCAACAGGGCGGGAGAGCTGATCCTCACGTCTGAATACAGCCGCTATCAGTTCCGAAACCTGGCAGATTGCCTCCAGAAAATTCGAGACATGATTGCCGAGGCCAGC…	21
EHD1	50S ribosome-binding GTPase	ATGTTCAGCTGGGTCAGCAAGGATGCCCGCCGCAAGAAGGAGCCGGAGCTCTTCCAGACGGTGTCCGAGGGGCTGCGGCAGCTGTACGCGCAGAAGCTGCTGCCCCTGGAAGAGCACTACCGCTTCCACGAGTTCCACTCTCCCGCGCTGGAGGACGCCGACTTCGACAACAAGCCCATGGTGCTCCTCGTGGGCCAGTACAGCACGGGCAAGACCACCTTCATCCGGCACCTGATTGAGCAGGACTTCCCGGGGATGCGCATCGGGCCCGAGCCCACCACCGACTCTTTCATCGCGGTCATGCACGGCCCCACCGAGGGCGTGGTGCCGGGCAACGCGCTCGTCGTCGACCCGCGGCGGCCCTTCCGCAAGCTCAACGCCTTCGGCAACGCCTTCCTC…	20
HSPA9	FGGY family of carbohydrate kinases, C-terminal domain	ATGATAAGCGCCAGCCGAGCCGCAGTATCCCGTTTCGTCGGCACCGCAGCCTCCCGAGGCCCCACAGCCGCCCGCCACCAGGATGGCTGGAATGGCCTTAGTCATGAGGCTTTTAGAATTGTTTCAAGGCGGGACTATGCATCAGAAGCAATCAAGGGAGCAGTTGTTGGTATTGATTTGGGTACTACCAACTCCTGTGTGGCAGTTATGGAAGGTAAACAAGCAAAGGTGCTAGAGAACGCTGAAGGTGCCAGAACCACCCCTTCAGTTGTAGCCTTTACAGCAGATGGTGAGCGACTTGTTGGCATGCCGGCCAAGCGACAGGCTGTCACCAACCCAAATAACACATTCTATGCTACCAAGCGTCTTATTGGTCGGCGATATGATGACCCAGAAGTT…	19	kinase
CCT2	TCP-1/cpn60 chaperonin family	ATGGCGTCCCTTTCCCTTGCACCTGTTAATATCTTCAAGGCTGGAGCTGATGAAGAGAGAGCAGAGACAGCTCGCCTGTCTTCTTTTATTGGTGCCATTGCTATTGGAGACTTGGTAAAGAGCACGTTGGGACCCAAGGGCATGGACAAAATATTGTTAAGCAGTGGACGAGATGCATCTCTTATGGTAACCAATGATGGTGCAACTATTTTAAAAAACATTGGTGTGGACAACCCAGCTGCTAAAGTTCTAGTTGATATGTCAAGGGTTCAAGATGATGAAGTTGGTGATGGCACTACATCTGTTACTGTTCTCGCAGCAGAATTGCTAAGGGAAGCAGAATCCTTAATTGCAAAAAAGATTCATCCACAGACCATTATTGCGGGTTGGAGAGAAGCC…	17
MDH2	lactate/malate dehydrogenase, NAD binding domain	ATGCTTTCCGCCCTCGCCCGGCCTGCCGGCGCCGCTCTCCGCCGCAGCTTCAGCACCTCGGCCCAGAACAATGCTAAAGTAGCCGTGCTGGGGGCCTCTGGAGGAATTGGGCAGCCGCTTTCGCTTCTTCTGAAGAACAGCCCGTTGGTGAGCCGCCTGACCCTCTACGATATCGCTCACACGCCCGGAGTGGCCGCCGACCTGAGCCACATCGAGACCAGAGCGACCGTGAAAGGCTATCTCGGACCTGAGCAGCTGCCAGATTGCCTGAAGGGCTGTGATGTGGTGGTCATTCCGGCAGGAGTCCCAAGAAAACCAGGTATGACCCGAGATGACTTGTTCAATACCAATGCCACGATCGTGGCCACCCTGACCGCTGCCTGTGCCCAGCACTGCCCG…	17
THYN1	EVE domain	ATGCCGCGAGCCCGGAGGAGGCCGGCGGGGCCGGACATGAAGGGGCCAGAAGAAAAACGCACCAAAACTAAGAACCTAGGGAGGGCATCAGCCCAAGTGGAGAACTCCAGCCTCCAGAAGACTCCAGTCTCTGAAGACAGTGGGGAGGCTCTCAGCAGCTACTGGCTGATGAAGTCAGAGCCAGAAAGTCGACTGGAGAAAGGTGTGGACGTGAAGTTCAGCATCGAGGATCTCCAGGCACAGCCCAGGCAGACGACGTGCTGGGATGGTGTTCGCAACTACCAGGCCCGAAACTTCCTGAGGGCCATGAGGCTGGACGAGGAGGCCTTCTTCTACCACAGCAACTGCAGAGAGCCGGGCATCGCGGGCCTTGTGAAGATTGTGAAGGAGGCTTACCCA…	16
REEP4	TB2/DP1, HVA22 family	ATGGTGTCGTGGATGATCTGTCGCCTGGTGGTGCTGGTGTTTGGGATGCTGTACCCAGCTTATGCTTCCTACAAGGCTGTGAAGACCAAGAACATTCGTGAATATGTCCGATGGATGATGTACTGGATCGTCTTTGCACTCTTCATGGCGGTGGAGACCTTCACAGACATCTTTATTTCCTGGTTCCCTTTCTACTACGAGATCAAGATGGCGTTTGTGCTGTGGCTGCTTTCGCCCTACACCAGGGGGGCCAGCATGCTTTACCGAAAGTTTGTCCACCCATCCTTGTCTCGCCATGAGAAGGAAATCGACACCTACATCGTGCAAGCCAAGGAGCGCAGCTACGAGACAGTGCTCAGCTTTGGGAAGCGGGGCCTCAACATTGCCGCCTCTGCTGCT…	13
CMYA5	Fibronectin type III domain	ATGGCGAGCAGCGACGGCAGCCACGCCGCGGAGAGCGCCCTCGGCGCCGACGAGGAGGAGACCCGGGCGCCGGACGCCGAGGAGCAGTCGGGGGGCGAGGAGGACGAGTCGGCCGTGGAGTCGGAGTCGGAGTCGGAGTCGGAGCCGGACGCCAGGTTATCAGACCAGGATGAAGAGGGCAAGACCGAGAAGAAATGTATCATATCTGACCCCTCCTTTTCCATGGTAACAGTTCAACAGGAAGATAGTGGTATCACCTGGGAGACCAGTTCAAGTAGGCCTTCCACTCCTTGGGCCTCAGAAGAAAGTCAGACGTCTGGTGTGTGTAGTCTGGAAGGGTCGACTCTGAATTCTCCTCCAGGAAATGTTTCCTTTATCTTGGATGAAGTTAAAAAAGTT…	13
C25H16orf71	Domain of unknown function (DUF4701)	ATGGCATCTCCTGATGAAGATGGGCGGCCCTCACTGCCCAACCCCTGGGATGCCATCCTTGAGGCCGTCAAGCACCAGCTCCCGTCTCTGGACTCTGATTCCTCTGCGTCAGACTGCGAGGACGAGGAGCTGTTCATCTTCCAGCGAAATCAAACTGTCCTGATTCCAGACTTGTCAGAGGAACTGGCCGACGACCCCGCTGGGGCCTGGGTCACTTCCTCTGGGTCTCCTCCTGAGCTAGCTGCAGTGCCTGTAGAATCCGCCATGGAGCCCTGGGGTGAGTGGAACGCATGGCCCCGGCCCCAGGAGTCGGCCCCTCTGGAAGGAAGGGCCCCCAGCAAGAGCAGCTCTCTTCTCAGGATGTCTGCAGAGACCCCCCCACGGCAGGATGATGATGCA…	13
RIBC2	RIB43A	ATGGAGGTAGCACAGCCCAAGGACCTGAAGGAGGACTTTGTCCTGGCCAAAAGAAGACATGCGGAGCTGGTCAGGCAGAAACGAATTTTCAACGCCAGGAACAGGATCATTGGGGGTGACACCACGGCCTGGGATGCTCAGGTTTGTGACCAGAACATAAAAGCAGCAACTGAAAAAGCGAGAGATGAAGCCTTTGCTGCTGAAATGAGACAAAATGACAAGATTGCATGCCTATCAGAAAACCGGGAAAGGAGAGATAGGAAAAATCTCTGTAAAGCTATCAATGATTTCCAGCAGAGCTTTCAGAGGCCGGAAACGCGCCGTGAATTTGACCTCTCTGACCCCCTGGCCCTTAAGAAGGATCGTCCGGCCCGGCAGTCAGATTATGATGCTCGGAAT…	13
C23H6orf62	Domain of unknown function (DUF4566)	ATGAGTGAAAACCCGAGTGATCCAGTGTCTCCCGTGGTGCGAAAGAAAAAATCAGCACTTTTTGAAGTGTCTGAGGTTATACCAGTTATGACAAATAATTATGAAGAAAATATCCTGAAAGGGGTGCGAGATTCCAGTTATTCTTTGGAAAGTTCCATAGAGCTTTTACAGAAAGATGTGGTGCAGCTCCATGCTCCTCGATACCAGTCTATGAGAAGGGATGTAATTGGCTGTACTCAGGAGATGGATTTCATTCTTTGGCCTCGGAATGATATTGAAAAAATTGTCTGTCTCCTGTTCTCTAGGTGGAAGGAATCTGATGAGCCTTTTAGGCCTGTTCAGGCCAAATTTGAGTTTCATCACGGTGACTATGAAAAACAGTTTCTGCATGTACTGAGC…	13
CCT3	TCP-1/cpn60 chaperonin family	ATGATGGGTCATCGTCCGGTGCTCGTGCTTAGCCAGAACACAAAGCGTGAATCTGGAAGAAAAGTTCAATCTGGAAACATCAATGCTGCCAAGACTATCGCAGATATCATCCGAACATGTTTGGGACCGAAGTCTATGATGAAGATGCTTTTGGACCCCATGGGAGGCATCGTGATGACCAATGATGGCAATGCCATTCTTCGAGAGATTCAAGTGCAGCATCCAGCAGCCAAGTCGATGATTGAAATTAGCCGGACACAGGATGAAGAGGTTGGAGATGGGACCACATCAGTAATTATTCTTGCTGGGGAGATGCTGTCTGTGGCTGAGCACTTCCTAGAGCAGCAGATGCACCCAACAGTGGTGATCAGTGCTTACCGCAAGGCATTGGACGATATG…	12
FTH1	Ferritin-like domain	ATGACGACCGCATCCCCCTCGCAGGTGCGCCAGAACTACCACCAGGACTCGGAGGCCGCCATCAACCGCCAGATCAACCTGGAGCTCTACGCCTCCTATGTCTACCTGTCCATGTCGTACTATTTTGACCGTGATGATGTGGCTTTGAAGAACTTTGCCAAATACTTTCTTCACCAATCTCATGAGGAGAGGGAACATGCTGAGAGACTGATGAAGCTGCAGAACCAGCGAGGCGGCCGAATCTTCCTTCAGGATATCAAGAAACCAGACCGTGATGACTGGGAGAATGGGCTGACTGCAATGGAATGTGCGCTGTGCTTGGAGAGAAGTGTGAATCAGTCACTACTGGAACTGCACAAACTGGCCACTGAAAAAAATGATCCCCATCTGTGTGATTTC…	12
AK3	AAA domain	ATGGGGGCGTCTGCGCGGCTACTGCGCGCAGCGATCATGGGGGCGCCGGGCTCTGGCAAAGGCACCGTGTCCTCGCGCATCACCAAACACTTCGAGCTGAAGCACCTCTCCAGCGGGGACCTGCTCAGAGATAATATGCTTCGGGGCACAGAAATTGGTGTTTTAGCCAAGACTTTCATTGACCAAGGGAAGCTCATCCCAGACGATGTCATGACTCGGTTGGTCCTTCATGAGCTGAAAAATCTCACCCAATATAACTGGCTGTTGGATGGCTTTCCAAGGACACTTCCGCAGGCAGAAGCCCTGGATAGAGCCTATCAGATAGACACAGTGATTAACCTGAACGTGCCCTTTGAGGTCATCAAGCAACGCCTTACTGCTCGCTGGATCCATCCAGGC…	11
DCAF13	Anaphase-promoting complex subunit 4 WD40 domain	ATGACAGGAAGTAGTCGGGAAGAAGCGGAAGTGGCATGTGAGAAGGCGGCTGTGGTGGCGGTAACTGGGGCCGGGAGAGAAAGGATGAAGGTGAAGATGCTGAGTCGGAACCCCGACCACTATGTCCGCGAAACCAAATTGGACTTACAGCGAGTTCCAAGAAACTATGATCCTACCTTACATCCTTTTGAGGTCCCACGAGAATATATAAGAGCTTTAAATGCTACCAAACTGGAACGGGTATTTGCAAAACCATTCCTTGCCTCCCTGGATGGTCACCGAGATGGAGTCAATTGCTTGGCAAAGAATCCAAAGAGCCTGGCTACTGTCCTTTCTGGGGCATGTGATGGAGAGGTTAAAATTTGGAACTTGACCAAACGAAAATGTATTCGTACGATA…	11
SRPK1	Protein tyrosine and serine/threonine kinase	ATGGAGCGGAAAGGTGAGCGGTGGAGCGGCCTCCGCCACGAGGGGCAACGGCCGCCGGGGCGAGGCCCGGGTCACCGCCGGGAGCTTCGCCTAACCGCCGCCGTCCGGTCCCCGGGCGTGCGGCACCCCTCCACTGAGGTGGCGCCGCCCCTCACCCCCCGCTTCTGGGCTGCGGGTCCGCGCCCCTCAGCTCGGGCGTCCTTCCGCGCCGGCAGTCATCGCCCCTTGTTCCCCGCCAGGCCCGCCCGCGACTTGGGGCCGCTCCAGGGCCCGGCCCTCGCCCGGCGAGGCCGACCACTGCTCGCCAGCTCCCTGACCCGGCCCGAGCCCCCTCCGGCGCGCCCCGCCTGGGCGCTGCTTTGCGCCCCGTGGGCCGCCAGCCCCCCGAGCGGCCGCCCA…	10	kinase
FXR1	Agenet domain	ATGGCGGAGCTGACGGTGGAGGTTCGCGGCTCCAACGGGGCTTTCTACAAGGGATTTATCAAAGATGTTCATGAAGACTCCCTCACAGTTGTTTTTGAGAACAATTGGCAACCAGAACGCCAGGTTCCATTCAATGAAGTTAGATTACCACCACCACCTGATATAAAAAAAGAAATTAGTGAAGGAGATGAAGTAGAGGTATATTCAAGAGCAAATGATCAAGAACCATGTGGATGGTGGTTGGCTAAAGTTCGAATGATGAAAGGAGAATTTTATGTCATTGAATATGCTGCTTGTGATGCCACTTACAATGAAATAGTCACATTTGAACGACTTCGGCCTGTCAATCAAAATAAAACTGTCAAAAAAAATACCTTCTTTAAATGCACAGTGGATGTT…	9
FAM57A	TLC domain	ATGAGAGCAACCCTCCCGGGCCTCGAGGCGGGCGCTCCATCTGCTCTCAGGAGCCCCTTGCTTAGTGGCACTAGGTGTCCCCCCAGCCATCGGGGGAGAAATGACCCCAGCTGGCACTGGCTTGCCCGAGAGTATGTCTGGTTTTTGATTCCCTACATGATCTATGACACCTACGCCATGTACCTCTGTGAATGGTATCGAGCCGGGGACCAGAGCAGCAAACATTCCCTCACCATTTTTCGAAACTTCCTAAGCAAAAACCGCCTCATGATCACACACCACGTGTTCATTCTGCTTGTCCTTGTGCCCATTGCCCAGAAGCTCAGGGGAGAGCTTGGGGACTTCTTTGTCGGCTGCATCTTCACAGCAGAACTGAGCACTCCATTTGTATCGCTGGGC…	9
CLU	Clusterin	ATGAAGACTCTACTGCTGTTGATGGGGCTGCTGCTCAGCTGGGAGAGTGGCTGGGCAATCTCGGACAAAGAGCTCCAGGAAATGTCCACCGAGGGGAGTAAGTACGTGAATAAAGAAATTAAAAATGCCCTCAAGGAGGTGAAACAGATAAAGACCCAAATAGAACAAACCAATGAAGAGCGCAAATTACTGCTCAGCTCCCTAGAGGAAGCCAAGAAGAAGAAAGAGGACGCCCTGAATGACACCAGGGATTCTGAAAACAAGCTGAAGGCGTCCCAGGGGGTGTGCAATGAGACCATGACAGCCCTTTGGGAGGAATGTAAGCCCTGCCTCAAGCAGACCTGCATGAAGTTCTACGCGCGGGTGTGCAGAAGCGGATCGGGACTGGTTGGCCACCAG…	9
RIPOR1	HEAT repeats	ATGAAAGGGAGCCCCGCGCGGACTCATTCCATGATGTCCCTGTCGGTGCGGCCGCAGCGCCGCCTGCTCAGCGCCCGGGTCAGTAGGAGCCAGTCCTTCGCAGGCGTCCTCGGAAGCCAGGAGCGGGGTCCCAGGAGCTTCCCGGCCTTCAGTCCTCCGGGGCCCCCTAGGAAGCCCCCGGCGCTCTCCCGAGTGTCCAAGATGTTTTCAGTGGCGCACCCGGCCCCCAAGGTCCCGCAGCCTGAGCGCCTAGACCTGGTGTACACTGCACTCAAGCGAGGCCTGACGGCTTATTTGGAAGTGCACCAGCAGGAGCAGGAGAAACTCCAAGGACAGATAAGGGAGTCCAAGAGGAATTCCCGCCTGGGCTTCCTGTATGACCTGGACAAGCAAGTCAAG…	9
THOC5	Fms-interacting protein/Thoc5	ATGTCATCAGAGTCAAGCAAAAAACGAAAGCCCAAAGTGATCCGAAGTGATGGAGCTCCAGCCGAAGGGAAGCGTACTCGTTCTGACACTGAGCAGGAAGGTAAATACTACAGTGAGGAGGCTGAGGTGGACCTACGGGACCCTGGCAGAGACTATGAGCTGTACAAGTACACGTGCCAGGAGCTGCAGAGGCTCATGGCTGAGATTCAGGACCTGAAGAGCAGGGGCGGCAAGGATGCGGCAGTTGAGATAGAAGATCGGAGGATCCAGAGCTGTGTGCATTTCATGACTCTAAAGAAGCTTAATCGATTAGCCCACATCAGGTTGAAGAAAGGAAGAGATCAGACCCATGAGGCCAAGCAGAAAGTGGACGCCTATCACCTGCAGCTCCAGAACCTG…	8
LOC512323	Ubiquitin interaction motif	ATGGGGGCCGTTGGCTCCAGACAAATAAACATGGAGTCCATCTTCCACGAAAAACAAGAAGGCTCACTTTGTGCTCAACATTGCTTGAATAACCTACTGCAAGGAGAATACTTCAGCCCTGTGGAATCATCTTCAATTGCACATCAGCTAGATGAGGAAGAGAGGATGAGAATGGCAGAAGGAGGAGTTACTAGTGAAGACTATCGCACATTTTTGCAGCAGCCTTCTGGAAATATGGATGACAGTGGCTTTTTCTCTATTCAAGTTATAAGCAATGCCTTGAAAGTTTGGGGTTTAGAACTAATCCTGTTTAACAGTCCAGAGTACCAGAGGCTCAGGATTGATCCCATAAATGAAAGATCATTTATATGCAACTATAAAGAACACTGGTTTACAGTT…	8
ARHGAP20	Ras association (RalGDS/AF-6) domain	ATGGAAGCGATGTCCCCCCAGCAGGAGACTCTAGGGGGACAGCCGGGGCGCTCCTCTTCCCTGACAGGAGTGTCTCGGATCGCAGGCGGCCCCGGCACGAAGAAGAAAATGAAAACATTAGCAGAAAGGAGGAGGAGTGCTCCATCTCTTATCCTGGATAAAGCCCTGCAAAAGCGGCCCAGTACCAAAGAAAGTCCTTCTGCTAGCCTGGACACATGTGCATTTCTGTCATCATTTGTGTGCTCCAGTAGGACTCTGCTTATTGATGGCCGTGTAGAACTCAAGAGAGGCCTGCAGAGGCAGGAGCGACATCTTTTCCTGTTCAATGATCTGTTTGTTGTGGCCAAAATCAAATATAACAATAACTTTAAGATAAAAAATAAAATAAAATTAAGTGAC…	8
TRAPPC1	Sybindin-like family	ATGACTGTCCACAACCTGTACCTGTTTGACCGAAATGGAGTGTGTCTGCATTACAGCGAGTGGCACCGCAAGAAGCAAGCAGGGATCCCTAAGGAGGAGGAGTACAAGCTGATGTACGGGATGCTCTTCTCTATCCGCTCTTTTGTCAGCAAGATGTCCCCGCTAGACATGAAGGACGGCTTCCTGGCCTTCCAAACTAGCCGTTACAAACTCCATTACTACGAGACGCCCACTGGGATCAAGGTTGTCATGAATACAGACTTGGGCGTGGGGCCCATCCGAGATGTGCTGCACCACATCTACAGTGCGCTGTATGTGGAGCTGGTGGTGAAGAATCCCCTGTGCCCGCTTGGCCAGACTGTGCAAAGTGAGCTCTTCCGCTCCCGACTGGACTCCTAC…	8
ZFAND6	AN1-like Zinc finger	ATGGCTCAAGAAACTAATCACAGCCAAGTGCCTATGCTTTGTTCCACTGGCTGCGGATTTTATGGAAACCCTCGTACGAACGGCATGTGTTCAGTGTGCTATAAAGAACATCTTCAAAGACAGAATAGTAGTAATGGTAGAATAAGCCCACCTGCGCCTTCTGTCACAAGTCTGTCTGAGTCCTTACCAGTCCAGTGCACAGACGGTAGTGTCCCAGAGGCTCAGTCAGCGCTAGACTCAACAGCTTCATCTGTGCAGCCAAGCCCTGTGTCAAATCAGTCACTTTTATCAGAATCAGTAGCGTCTTCCCAAGTGGACAGTACATCTGTGGACAAAGCAATACCTGAAACAGAAGACCTGCAAGCTTCAGTATCAGAAACGGCACAGCAGGCATCTGAA…	7
PSMC4	AAA ATPase domain	ATGGAGGAGATAGGTATCCTGGTGGAGAAAGCTCAGGATGAGATCCCAGCCCTGTCTGTGTCACGGCCCCAGACTGGCCTGTCCTTCCTGGGGCCTGAGCCAGAGGACTTGGAGGACCTCTACAGCCGCTACAAGAAGCTGCAGCAAGAGCTGGAGTTCCTGGAGGTGCAGGAGGAGTATATCAAGGATGAGCAAAAGAACCTGAAGAAGGAATTCCTCCATGCCCAGGAGGAGGTGAAACGAATCCAGAGCATCCCATTGGTTATCGGGCAGTTTCTGGAGGCTGTGGATCAGAATACAGCCATCGTGGGCTCCACCACAGGCTCCAACTACTATGTGCGCATCCTGAGCACCATTGACCGGGAGCTGCTCAAGCCCAACGCCTCGGTGGCCCTCCAC…	7
ARL2BP	The ARF-like 2 binding protein BART	ATGGACGCCCTAGAGGAAGAGAGCTTCGCGCTGTCCTTCTCTTCCGCCTCTGATGCAGAATTTGATGCTGTGGTTGGATATTTAGAGGACATTATCATGGATGATGAGTTCCAGTTATTACAGAGGAATTTCATGGACAAGTACTACCAGGAGTTTGAAGACACGGAAGAGAATAAGCTCACTTACACACCTATTTTTAATGAATATATTTCTTTGGTAGAAAAGTATATAGAAGAACAGCTGTTGGAGCGGATTCCTGGATTTAACATGGCGGCTTTCACTACAACTTTACAGCACCATAAAGATGAAGTGGCTGGTGACATTTTTGACATGCTGCTCACATTTACGGATTTCCTGGCTTTTAAAGAAATGTTTCTGGACTACCGAGCAGAAAAAGAA…	7
GSG1	PMP-22/EMP/MP20/Claudin family	ATGAGCAATTCCTCTCAGCTGATTCAAAATGTTTGTCTCACCCAGAAGATGGGGCTCCCGAAGGGCTTCTCTAGCCAACGGAAACGCCTATCTGCCGTCCTCAACATGCTATCACTCAGCCTCTCCACAGCATCCCTGCTCAGCAACTACTGGTTTGTGGGCACACAGAAGGTGCCCAAGCCCCTGTGCGGGAAAGGTCTACCAGCCAAGTGCTTTGACGTGCCGGTGCCCCTGGATGGGGGCGGCACCAACGCATCTTCCCCGGAGGTGGTGCACTACAGTTGGGAGACCGGGGATGATCGGTTCACCTTCCATGCCTTCCGGAGCGGCATGTGGCTATCCTGTGCGGAGATCATGGAAGAACCAGGGGAGAGGTGCCGAAGTTTCCTTGAACTCACA…	7
NEK2	Protein tyrosine and serine/threonine kinase	ATGCCGACTCGGGTGGAGGACTACGAGGTGCTGTACACCATTGGCACGGGCTCCTACGGCCGCTGCCAGAAGATCCGCAGGAAGAGCGATGGCAAGATATTAGTTTGGAAAGAACTTGACTATGGCTCCATGACAGAAAATGAGAAACAAATGCTTGTTTCTGAAGTGAATTTGCTTCGTGAGCTGAAACATCCAAACATTGTCCGCTACTATGATAGAATTATTGACCGGACCAACACGACGCTGTACATCGTCATGGAATGCTGCGAAGGAGGAGACCTAGCTAGTGTGATTGCAAAGGGAACCAAGGAAAGACAATACTTGGATGAAGAGTTTGTTCTTCGTGTGATGGCTCAGTTGACTCTGGCCCTAAAGGAATGTCACAGACGAAGTGATGGT…	6	kinase
APBB2	Phosphotyrosine-binding domain	ATGTCAGAAGTACTTCCAGCTGACTCAGGTGTAGACACTTTGGCAGTGTTTATGGCCAGCAGCGGAACCACGGACGTCACGAATCGGAACAGCCCAGTCACACCACCAAACACCCTCAATCTCCGGTCCTCCCACAATGAACTATTGAACGCCGAAATAAAACACACAGAAACCAAGAATAGCACACCCCCTAAATGCAGGAAAAAATATGCACTAACTAATATCCAGGCGGCCATGGGCCTCTCGGATCCAGCCGCACAGCCCCTGTTGGGAAATGGCTCTGCCAACATCAAGCTGGTGAAAAACGGGGAGAACCAGCTCCGGAAGGCCGCAGAACAAGGGCAGCAGGACCCCAACAGGAACGTCAGCCCCACCGCGGTCATCAACATCACTTCTGAG…	6
UBE2V1	Ubiquitin-conjugating enzyme	ATGGCAGCCACCACGGGCTCGGGAGTAAAAGTCCCTCGCAATTTCCGACTGTTGGAAGAACTCGAAGAAGGCCAGAAAGGAGTAGGAGATGGCACAGTTAGCTGGGGTCTAGAAGATGACGAAGACATGACACTTACAAGATGGACAGGGATGATAATTGGGCCTCCAAGAACAATTTATGAAAACCGAATATACAGCCTTAAAATAGAATGTGGACCTAAATACCCAGAAGCACCCCCCTTTGTAAGATTTGTAACAAAAATTAATATGAATGGAGTTAATAGTTCTAATGGAGTGGTGGACCCAAGAGCCATATCAGTGCTAGCAAAATGGCAGAATTCATATAGCATCAAAGTTGTCCTGCAAGAGCTTCGGCGCCTAATGATGTCTAAAGAAAAT…	6
ARID2	RFX DNA-binding domain	ATGGCAAACTCGACGGGGAAGGCGCCTCCGGACGAGCGGAGAAAGGGACTCGCTTTCCTGGACGAGCTGCGGCAGTTCCACCACAGCAGAGGGTCGCCTTTTAAAAAAATCCCTGCGGTGGGTGGGAAGGAGCTGGATCTTCACGGTCTCTACACCAGAGTCACTACTTTAGGCGGATTCGCGAAGGTTTCTGAGAAGAATCAGTGGGGAGAAATTGTGGAAGAGTTCAACTTTCCCAGAAGTTGTTCTAACGCTGCCTTTGCTTTAAAACAGTATTACTTGCGTTACCTAGAAAAGTACGAGAAAGTTCATCATTTTGGGGAGGATGATGATGAGGTACCACCAGGCAATCCCAAACCACAGCTTCCTATTGGTGCAATTCCATCTTCCTACAATTAC…	6
LOC100297725	Core histone H2A/H2B/H3/H4	ATGGCTCGTACAAAGCAGACTGCCAGCAAATCGACCGGTGGTAAAGCACCGAGGAAGCAACTCGCTACAAAAGCCGCTCGCAAGAGTGCGCCCTCTACTGGAGGGGTGAAGAAACCTCATCGTTACAGGCCTGGTACTGTGGCACTCCGTGAAATTAGACGTTATCAGAAGTCCACTGAACTTCTGATTCGCAAACTTCCCTTCCAGCGTCTGGTGCGGGAAATTGCTCAGGACTTCAAAACAGATCTGCGCTTCCAGAGTGCAGCTATTGGTGCTTTGCAGGAGGCAAGTGAGGCCTATCTGGTTGGCCTTTTTGAAGACACCAACCTGTGTGCTATCCATGCCAAACGTGTAACAATTATACCAAAAGACATCCAGCTAGCACGCCGCATACGTGGA…	5
PEX11B	Peroxisomal biogenesis factor 11 (PEX11)	ATGGACGCCTGGGTCCGCTTCAGCGCCCAGAGCCAGGCCCGGGAGCGACTGTGTAGGGCTGCCCAATATGCTTGCTCCCTTCTTGGCCATGCACTGCAGAAACATGGGGCCAGTCCTGAGTTACAGAAACAGATTCGACAACTGGAAGGTCATCTGAGCCTAGGAAGAAAGCTTCTACGCCTCGGTAACTCAGCAGATGCCCTTGAGTCAGCCAAACGAGCTGTGCACCTATCAGATGTTGTCCTGAGATTCTGCATCACTGTTAGTCATCTCAATAGAGCCTTGTACTTCGCCTGTGACAATGTCCTTTGGGCTGGGAAGTCTGGACTCGCTCCCCGTGTGGATCAGGAGAAGTGGGCCCAGCGTTCTTTCAGGTACTATCTGTTTTCCCTCATCATG…	5
RFTN1	Raftlin	ATGGACGATGCGTCTGCCCAGAGCCTCACTGCGTCCTCTGCTGAGATGGGGTGTGGGTTGAACAAGCTGGAGAAACGTGACGACCGACGGCCTGGAAATATCTACTCGACGCTGAAGAGGCCCCAGGTGGAGACCAAGATAGACGTGTCCTACGAGTACCGCTTCCTGGAGTTCACCACGCTGAGCGCCGCTGAGCTCCCGCGGGCCTCAGCCGTGAGGCTGGCCTCCCTCCGCGACCTGCCTGCCCAGCTGCTGGAGCTGTACCAGCAGGGCTTCTCACTGGCGGCCCTGCACCCCTTCGTGCAGCCGACCCCCGAGCGGGAGAAGACGCCCCTTGAGCACATCTTCAGGGCCATCTTGATCAAGAAGAATGACAGATCTCAGAACGCTGATCTTCAT…	5
SFSWAP	Surp module	ATGTACGGCGCGAGCGGAGGCCGCACCAAAACCGAGAGGAAAAGCGGCGCGAAGGAGGAGACCGGGCCCGGCGGTGCCGGCGGTGGGGGGAACCGAGTGGAGCTGCTGGTCTTCGGCTATGCCTGCAAGCTGTTCCGAGACGATGAGAGGGCCCTGGCCCAGGAACAGGGACAACATCTCATCCCCTGGATGGGGGACCACAAGATCCTCATCGACAGATATGATGGGCGCGGTCACCTGCATGACCTTTCTGAGTACGATGCTGAGTATTCCACATGGAACAGAGATTACCAGCTCTCCGAAGAGGAGGCACGAATAGAGACCCTGTGTGATGAAGAGAGGTATTTAGCCTTGCATACGGACTTGCTTGAGGAGGAGGCAAGGCAAGAGGAAGAATAC…	4
PRADC1	PA domain	ATGGTCCCCGGCGCCGCGGGCTGGTGTTGTCTCGTGCTCTGGCTCCCCGCGTGCGTCGCGGCCCACGGCTTACGCATCCATGATTATTTGTACTTTCAAGTGCTGAGTCCTGGGGACATTCGCTACATCTTCACAGCCACGCCTGCCAAGGACTTTGGTGGTATCTTTCACACAAGGTATGAGCAGATTCACCTTGTCCCTGCGGAACCTTCAGAGGCCTGTGGGGAACTCAGCAACGGTTTCTTCATCCAGGACCAGATCGCGCTGGTGGAGAGGGGGGGCTGCTCCTTCCTGTCCAAGACCCGGGTGGTGCAGGAGCACGGCGGGCGGGCAGTGATCATCTCTGACAACGCGGTTGACAATGACAGCTTCTACGTGGAGATGATCCAAGACAGTACC…	4
LOC781224	Core histone H2A/H2B/H3/H4	ATGGCTCGTACAAAGCAGACTGCCCGCAAATCGACTGGTGGTAAAGCACCGAGGAAGCAACTCGCTACAAAAGCCGCTCGCAAGACTGCGCCCTCTATTGGAGGGGTGAAGAAACCTCATCGTTACAGGCCTGGTACTGTGGCACTCCGTGAAATTAGACGTTATCAGAAGTCCACTGAACTTCTGATTCGCAAACTTCCCTTCCAGCGTCTGGTGCGGGAAATTGCTCAGGACTACAAAACAGATCTGCGCTTCCAGAGTGCAGCTATTGGTGCTTTGCAGGAGGCAAGTGAGGCCTATCTGGTTGGCCTTTTTGAAGACACCAACCTGTGTGCTATCCATGCCAAACGTGTAACAATTATGCCAAAAGACATCCAGCTAGCACGCCGCATACGTGGA…	4
LOC101902760	Ubiquitin-like domain	ATGCAGATCTTCGTGAAAACCCTGACCGGCAAGACCATCACCCTGGAGGTGGAGCCCAGTGACACCATCGAGAACGTGAAGGCCAAGATCCAGGATAAGGAAGGCATTCCCCCTGACCAGCAGAGGCTCATCCTTGCCGGCAAGCAGCTGGAAGACGGCCGCACTCTTTCTGATTACAACATCCAGAAAGAGTCAACCCTGCACCTGGTCCTCCGTCTGAGGGGTGGCTGTTAA	4
DNAAF1	Leucine rich repeat	ATGCACCCCGAGGCCTCAGAGCCTGTGGTGGACGGGGTAGCGGAGCAAGAGTGCGCGCAGGAGCCTGGTGTGGAGGAGTCGGCTGGTGACCACGGGAACGCAGGCGAAGGTGGCCGCAAGGAAGAAATGAATGATCCTAAGGAAACGTGTGTGGGTCCTTTGAACACTTCCTGCCTCAGTGAGCAGAAGCAGAGTGGTGACAGCTGGTCAGATGGTCGCTTAGCACACCAAAGAGCCGACAAGGAGGATCGTGGCGCCAGAATGACTAAAAAGTTTCTGCAAAAGCTTTGCAAGCAGCACAAGCTTTACATTACCCCAGCACTGAATGATACGCTGTATTTACACTATAAAGGCTTTGACCGCATTGAGAACCTAGAAGAGTACACGGGGCTGCGCTGC…	4
LOC112445796	GAGE protein	ATGAAACAGTTCTGTCCTGGGATGTACCACCGAGGGGTAGCGGAAAGACCACCCACTCTGGAAGGTACCATTGGGAGAGGGCGTGTGACAACAGCGGCACTCATGGCGCCACTAGGTCCATCCCCACTCGCTCCTCTTCGTCTTCCCACTGCTTTTGAATCCGAGTGGACACAGGACCAGCAGCCCAGTGTTGAGCAACCTCAACAAGAGGAACCGCCAGCTGAGATTCAGAATATCACACCTGAAAAGGAGGAAGTAAATGGAGAGGATCCAGTGAATCACAATGAAGAGAAGGAGAAGGATGCCTCTGGAGATTCTGATCTGGAAACTGATCTCCAGGAATTGGCTGAGGCAAAGACTGGGGGTAAAGGTGGAGATGGTCCTGATGTCAGGGAGGAG…	4
DNAJB1	DnaJ domain	ATGGGAAAGGACTATTACCAGACGCTGGGCCTGGCCCGCGGTGCGTCGGACGAGGAGATCAAGAGGGCCTACCGCCGTCAGGCGCTGCGTTACCACCCGGACAAGAACAAGGAGCCCGGCGCTGAGGAGAAGTTCAAGGAGATCGCCGAGGCCTACGACGTGCTCAGCGACCCGCGCAAGCGCGAGATCTTCGACCGCTACGGGGAGGAAGGCCTGAAGGGCAGTGGCCCCAGCGGTGGGAGCAGCGGCGGTACTAACGGTACCTCCTTCAGCTACACATTCCATGGAGACCCTCATGCCATGTTTGCTGAGTTCTTCGGTGGCCGAAATCCCTTTGACAACTTTTTTGGGCAGCGCAACGGGGAGGAAGGCATGGACATCGATGACCCGTTTTCTGGC…	3
SPATA32	Vitamin A-deficiency (VAD) rat model signalling	ATGGATTCACAGGGTGACATAAACCAAAACCAGTTCCAGCCAATACAAGAGGAAGATGACATGGAGCTGGAGAATGAATTGCTAGAGCCGGGGCTTCCCGAAGAAAAGCTCCCTCAAGTGGAGCCAGAACAGAAGCCCAAACCCTTCCCACAGACAGAGCCCGAGGCCAAACAGGAAGACCCCAAGCCCCAGGGGTACAGGGAAGAGTTCCCCCAACCCTATGGAGACGGGCTAACGAAGCCAGACATCAGACAGCTGAGCATGAGGTCCAACTCCAGCTACGTGAGTTCCATGGACGAGGACTACCGCTCCATCCATGTGCAGACCTCCAGGCACCTCTTCTGGGTAGACAGGCTCATCCAGGTGTCAGAACACAGCCTGCAACCAGTGATCAGCACG…	2
TCP1	TCP-1/cpn60 chaperonin family	ATGGAGGGTCCTTTGTCCGTGTTCGGGGACCGCAGCACTGGGGAGGCGATCCGCTCCCAGAACGTCATGGCTGCAGCTTCAATTGCCAATATTGTGAAAAGTTCTCTTGGTCCAGTTGGCTTGGATAAAATGTTGGTGGATGACATTGGTGATGTAACCATTACTAATGATGGTGCAACCATCCTGAAGCTACTGGAGGTAGAGCATCCTGCAGCCAAAGTTCTCTGTGAGCTAGCAGATCTGCAAGACAAAGAAGTGGGAGATGGGACCACCTCCGTGGTTATTATTGCAGCAGAACTTCTAAAAAATGCAGATGAACTAGTCAAACAGAAAATTCATCCCACATCAGTTATTAGTGGCTATCGACTTGCTTGCAAGGAAGCAGTGCGTTATATCAGT…	2
CAGE1	Cancer-associated gene protein 1 family	ATGGACCCTGGAAATGTCAACATTGGAAATTACTCACAGAATGTACTCACTCAGCCAATTGACACCAGCATTTCTTCCTTGAGACAATTTGAACCCCTTTGCCAGTTTCATCAGACAGACTCGTTTAATAATGAAATAGCATTTCAAGATCTGACGGAAAGCTTATCTTACACAGAGGAGCCAGAATTGCAGCATTATGTATGTGATGATGCAGAAGACACCAATATACAGGAAGACTCATTTAAGGAAGAAAACCCGATGGGAACTAGCACTTTCACCCATACAGATCAATTTGCTCTTGAATGTGTCAGACAGCCTTCTAGAAGCCCACCTTTAATCCACTGCAGTGAAGAGACACTGAAATTCATGGAAATGCCACTGGCTAATAGTAATGCCACG…	2
KIF27	Microtubule binding	ATGGAAGAAATACCAGTTAAAGTTGCTATAAGAATTAGACCTCTGCTGTGCAAAGAAGTTCTTCATAATCATCAAGCTTGTGTGAGAGTTATTCCAAACACCCAACAAATTATCATTGGGAGAGATAGAATCTTTACTTTTGATTTTGTTTTTGGCAAAAATTCCACTCAAGATGAAGTTTATAATACCTGTATAAAGCCATTAGTGTTGTCACTCATTGAGGGCTATAATGCAACTGTTTTTGCCTATGGACAGACTGGATCTGGGAAGACATACACCATCGGAGGAGGCCATGTTGTGATTGTTGGGGCCAAGGAATGCCAGGTGGAGAGTGCAGATGAAGTGATGAGTCTCCTGGAGATGGGAAATGCAGCCAGGCATACGGGTACGACCCAAATG…	2
SMARCE1	HMG-box domain	ATGTCAAAAAGACCATCTTATGCCCCACCTCCCACCCCAGCTCCTGCAACACAAATGCCCAGCACACCAGGGTTTGTGGGATACAATCCATACAGTCATCTCGCCTACAACAACTACAGGCTGGGAGGGAACCCGGGCACCAACAGCCGGGTCACGGCGTCCTCTGGTATCACGATTCCAAAACCCCCAAAGCCACCAGATAAGCCGCTGATGCCCTACATGAGGTACAGCAGAAAGGTCTGGGACCAAGTAAAGGCTTCCAACCCTGACCTAAAGTTGTGGGAGATTGGCAAGATTATTGGTGGCATGTGGCGAGATCTCACTGATGAAGAAAAACAAGAATATTTAAACGAATACGAAGCAGAAAAGATAGAATACAATGAATCTATGAAGGCCTAC…	1
LOC613345	Core histone H2A/H2B/H3/H4	ATGGCTCGTACAAAGCAGACTGCCCGCAAATCGACCAGTGGTAAAGCACCGAGGAAGCAACTCGCTACAAAAGCCGCTCGCAAGAGTGCGCCCTCTACTGGACGGGTGAAGAAACCTCATCGTTACAGGCCTGGTACTGTGGCACTCCGTGAAATTAGACGTTATCAGAAGTCCACTGAACTTCTGATTCGCAAACTTCCCTTCCAGAGTCTGGTGCGGGAAATTGCTCAGGACTTCAAAACAGATCTGCGCTTCCAGAGTGCAGCTATTGGTGCTTTGCTGGAGGCAAGTGAGGCCTACCTGGTTGGCCTTTTTGAAGACACCAACCTGTGTGCTATCTGTGCCAAACGTGTAACAATTATGCCAAAAGACATTCAGCTAGCATGCCGCAAATGTGGA…	1
SDHAF2	Flavinator of succinate dehydrogenase	ATGGCGGTGGTCGCTGTCTTCCCGGCTCTTGCGCGGATGCTTGCTGTGTCAAGGCGCCGCCTAGTGTCTCCTTCACTCAGCATGACATCATGCAGACGCTGCTACAGAGGTGACAGCCCAACAGATTCCCAGAAGGATATGATTGAAATCCCTTTGCCTCCCTGGCAGGAGCGAACTGATGAATCCATAGAAACCAAACGAGCCCGGCTGCTCTATGAGAGCAGAAAGAGGGGAATGCTGGAAAACTGCATCCTGCTTAGCCTCTTCGCTAAGGAACATCTGCAACACATGACAGAGAAACAGCTGAACCTCTACGATCGCCTGATTAATGAACCCAGTAACGACTGGGATATTTACTACTGGGCTACAGAAGCAAAACCAGCCCCAGAAATATTTGAA…	1
LOC613401	Cyclophilin type peptidyl-prolyl cis-trans isomerase/CLD	ATGGCCTTGCAGACGCAGCCACCCCGGAACCTCTCTTGCTGTCTAGCCATGGTCAACCCCACTGTGTTCTTCAACATCGCTGTCGACGGCGAGCCCTTGGGCCGCGTCTCTTTTGAGCTGTTTGCAGACAAAGTTCCAAAGACAGCAGAAAACGTTCATGCTCTGCGCACTGGAGAGAAAGGATTTGGTTATAAAGGTTCCTGCTTTCACAGAATAATCCCGGGATTTATGTGCCAGGGTGGTGACTCCACATGCCATAATGGTACTGGTGGCAAGTCCATCTATGGCGAGAAATTTGATGATGAGAATTTCATTCTGAAGCATACAGGTCCTGGCATCTTGTCCACGGCAAATGCTGGCCCCAACACAAATGGTTCCCAGTTTTTCACCTGCACTGCC…	1
FAM210A	Protein of unknown function (DUF1279)	ATGCAATGGAATGTACCAAAGACTGTATTCCGACTGGCACATAGGACGTGCATGGAACCACATAAAGCCGGTCTTTTGGGACACTGTCAAAACATGAAGGGACCATTACTTTTGTATACCTTGGAATCCAGAGTGGTTGTGGTACAAGGCCCTCAGAAACGGTGGCTGCACTTACCCACTGCCCAGTGTGTTGCAAAGGAAAGGAAGCCATTCACTGCTGTTCAATCCCAACCAGGGGTCTTTCATCATAAACAGTGGGAGCAGGATATCTTATCCAAGAGAGTTCTGTCATCCAGTGCCACGTCCTCAGGACCTCCCTCCGAAAAAAAAGAAGACCCTGATCCGTTACAAGACAGATCTATTAGTCTTTATCAACGATTTAAGAAAACATTTAGACAG…	1
COX3	unknown protein	ATGACACACCAAACTCATGCTTATCATATAGTAAACCCAAGCCCTTGACCTCTTACAGGAGCTTTGTCTGCCCTCTTAATAACATCCGGCCTAACCATGTGATTTCACTTTAACTCAATGACCCTGCTAATAATTGGCCTAACAACAAATATACTAACAATATACCAATGATGACGAGATGTTATCCGAGAAAGCACCTTCCAAGGGCACCATACCCCAGCTGTCCAAAAAGGCCTCCGTTATGGAATAATTCTTTTTATTATCTCCGAAGTACTATTCTTTACCGGATTTTTCTGAGCTTTCTACCACTCAAGCCTCGCCCCCACCCCTGAACTAGGCGGCTGCTGACCCCCAACAGGCATTCACCCACTAAACCCCCTAGAAGTCCCACTGCTCAAC…	1
ND5	unknown protein	ATAAACATATTCTCCTCACTCTCACTAGTTACTTTACTCTTACTAACTACACCCATTATAATAATAAGCTTTAACACCTACAAACCTTCCAACTACCCACTCTACGTAAAAACAGCTATCTCATACGCCTTCATTACCAGCATAATTCCCACAATAATATTTATCCACTCAGGCCAAGAACTAATTATTTCAAACTGACACTGACTAACCATCCAAACTCTTAAATTATCCCTCAGCTTTAAAATAGACTATTTCTCAATAATATTTATCCCAGTAGCACTATTCGTCACATGATCTATTATAGAATTCTCAATATGATATATATACTCAGACCCCAATATTAACAAATTCTTCAAATATCTACTCCTATTCCTCATTACTATGCTCATCCTTGTAACC…	1
