# Supplementary material for: Characterization of PRDM9 Multifunctionality in Yak Testes Through Protein Interaction Mapping
Source: Int J Mol Sci. 2025 Feb 8;26(4):1420. doi: 10.3390/ijms26041420 (PMC11855755; doi:10.3390/ijms26041420)
Supplement: Supplementary file 1 [file ijms-26-01420-s001.zip › supplymentary table S3.xlsx]

## Sheet: Sheet1
Correlation analysis of Y2H-seq data and the transcriptomes of yak and cattleyak
gene id	gene name	description	GO_id	GO_term	locus	CY	YK	log2FC	Pvalue	updown	read counts in Y2H-seq
ENSBTAG00000030993	LCA5L	LCA5L, lebercilin like [Source:HGNC Symbol;Acc:HGNC:1255]	GO:0005488|GO:0005515	binding|protein binding	1:140971623-141013360	0.233742	271.418	-10.1814	8.19e-58	DOWN	4119
ENSBTAG00000018771	DNAAF1	dynein (axonemal) assembly factor 1 [Source:HGNC Symbol;Acc:HGNC:30539]	GO:0016020|GO:0009987|GO:0005623|GO:0032502|GO:0005488|GO:0042995|GO:0005929|GO:0005515|GO:0005886|GO:0050794|GO:0048856|GO:0009653|GO:0005622|GO:0044767|GO:0016043|GO:0048646|GO:0043229|GO:0071944|GO:0043227|GO:0009887|GO:0048513|GO:0005737|GO:0006928|GO:0006996|GO:0035295|GO:0048598|GO:0030030|GO:0035239|GO:0048869|GO:0007507|GO:0051270|GO:0045502|GO:0030323|GO:0007017|GO:0031016|GO:0032886|GO:…	membrane|cellular process|cell|developmental process|binding|cell projection|cilium|protein binding|plasma membrane|regulation of cellular process|anatomical structure development|anatomical structure morphogenesis|intracellular|single-organism developmental process|cellular component organization|anatomical structure formation involved in morphogenesis|intracellular organelle|cell periphery|memb…	18:10451369-10472288	0.747722	377.347	-8.97918	1.1e-50	DOWN	4
ENSBTAG00000004721	GSG1	germ cell associated 1 [Source:HGNC Symbol;Acc:HGNC:19716]	GO:0016020|GO:0005623|GO:0005488|GO:0031090|GO:0005515|GO:0005789|GO:0012505|GO:0005622|GO:0042175|GO:0031224|GO:0043229|GO:0043227|GO:0005737|GO:0019899|GO:0005783|GO:0098588|GO:0016021|GO:0043231|GO:0070063	membrane|cell|binding|organelle membrane|protein binding|endoplasmic reticulum membrane|endomembrane system|intracellular|nuclear outer membrane-endoplasmic reticulum membrane network|intrinsic component of membrane|intracellular organelle|membrane-bounded organelle|cytoplasm|enzyme binding|endoplasmic reticulum|bounding membrane of organelle|integral component of membrane|intracellular membrane-…	5:97239157-97258621	0.312263	156.224	-8.96664	3.18e-48	DOWN	7
ENSBTAG00000011273	LRRC23	leucine rich repeat containing 23 [Source:HGNC Symbol;Acc:HGNC:19138]	GO:0005488|GO:0005515	binding|protein binding	5:103908372-103915853	0.431963	197.765	-8.83866	2.41e-49	DOWN	119
ENSBTAG00000043560	COX3	cytochrome c oxidase subunit III (mitochondrion) [Source:RefSeq peptide;Acc:YP_209211]	GO:0016020|GO:0003824|GO:0009055|GO:0009987|GO:0005623|GO:0008152|GO:0032991|GO:0005488|GO:0005215|GO:0005515|GO:0051234|GO:0044237|GO:0043234|GO:0022857|GO:0016491|GO:0005622|GO:0031224|GO:0016043|GO:0043229|GO:0004129|GO:0043227|GO:0070469|GO:0070069|GO:0005737|GO:0045277|GO:0055114|GO:0022900|GO:0055085|GO:0016021|GO:0022607|GO:0006091|GO:0015002|GO:0043231|GO:0006810|GO:0022891|GO:0022904|GO:…	membrane|catalytic activity|electron carrier activity|cellular process|cell|metabolic process|macromolecular complex|binding|transporter activity|protein binding|establishment of localization|cellular metabolic process|protein complex|transmembrane transporter activity|oxidoreductase activity|intracellular|intrinsic component of membrane|cellular component organization|intracellular organelle|cyt…	MT:8970-9750	7.48199	2297.15	-8.26221	5.23e-06	DOWN	1
ENSBTAG00000033222	CALR3	calreticulin 3 [Source:HGNC Symbol;Acc:HGNC:20407]	GO:0009987|GO:0005623|GO:0005488|GO:0005515|GO:0006457|GO:0012505|GO:0005622|GO:0043229|GO:0043227|GO:0005737|GO:0005783|GO:0044183|GO:0051082|GO:0043231|GO:0043169|GO:0046872|GO:0005509	cellular process|cell|binding|protein binding|protein folding|endomembrane system|intracellular|intracellular organelle|membrane-bounded organelle|cytoplasm|endoplasmic reticulum|protein binding involved in protein folding|unfolded protein binding|intracellular membrane-bounded organelle|cation binding|metal ion binding|calcium ion binding	7:6450962-6476687	0.769504	169.509	-7.78322	2.95e-46	DOWN	1010
ENSBTAG00000017644	KIF17	kinesin-like protein KIF17 [Source:RefSeq peptide;Acc:NP_001098682]	GO:0016020|GO:0003824|GO:0009987|GO:0005623|GO:0008152|GO:0032991|GO:0005488|GO:0042995|GO:0005929|GO:0005515|GO:0005886|GO:0044877|GO:0051234|GO:0043234|GO:0005622|GO:0016787|GO:0097159|GO:0016043|GO:0043229|GO:0097367|GO:0071944|GO:0036094|GO:0006928|GO:0000166|GO:0036064|GO:0030030|GO:0005875|GO:0016817|GO:0031253|GO:0008092|GO:0001882|GO:0007017|GO:0030992|GO:0032403|GO:0008104|GO:0005930|GO:…	membrane|catalytic activity|cellular process|cell|metabolic process|macromolecular complex|binding|cell projection|cilium|protein binding|plasma membrane|macromolecular complex binding|establishment of localization|protein complex|intracellular|hydrolase activity|organic cyclic compound binding|cellular component organization|intracellular organelle|carbohydrate derivative binding|cell periphery|…	2:132533579-132584194	1.9562	137.65	-6.1368	2.08e-40	DOWN	223
ENSBTAG00000046298	SYCE3	synaptonemal complex central element protein 3 [Source:HGNC Symbol;Acc:HGNC:35245]	GO:0009987|GO:0005623|GO:0022414|GO:0008152|GO:0005488|GO:0000003|GO:0044702|GO:0005515|GO:0051321|GO:0050794|GO:0044238|GO:0044237|GO:0006807|GO:0005622|GO:0019953|GO:0016043|GO:0043229|GO:0043227|GO:0071704|GO:0048609|GO:0006996|GO:0007126|GO:1901360|GO:0006725|GO:0010941|GO:0006139|GO:0007276|GO:0010942|GO:0046483|GO:0008219|GO:0022607|GO:0007049|GO:0007131|GO:0007059|GO:0043231|GO:0070192|GO:…	cellular process|cell|reproductive process|metabolic process|binding|reproduction|single organism reproductive process|protein binding|meiotic cell cycle|regulation of cellular process|primary metabolic process|cellular metabolic process|nitrogen compound metabolic process|intracellular|sexual reproduction|cellular component organization|intracellular organelle|membrane-bounded organelle|organic …	5:120064154-120094175	1.27302	78.7691	-5.95131	6.22e-23	DOWN	1642
ENSBTAG00000025448	IZUMO4	IZUMO family member 4 [Source:HGNC Symbol;Acc:HGNC:26950]	GO:0005623|GO:0005622|GO:0043229|GO:0043227|GO:0043231|GO:0005634	cell|intracellular|intracellular organelle|membrane-bounded organelle|intracellular membrane-bounded organelle|nucleus	7:22745270-22748344	3.05454	186.816	-5.93452	3.98e-36	DOWN	7514
ENSBTAG00000012186	DKKL1	dickkopf like acrosomal protein 1 [Source:HGNC Symbol;Acc:HGNC:16528]	GO:0002376|GO:0009987|GO:0032502|GO:0008152|GO:0005488|GO:0050896|GO:0009605|GO:0006914|GO:0005515|GO:0050794|GO:0051716|GO:0009056|GO:0050793|GO:0009607|GO:0044767|GO:0002682|GO:0051707|GO:0016043|GO:0006950|GO:0006996|GO:0098542|GO:0045597|GO:0048869|GO:0045595|GO:0006952|GO:0033554|GO:0050688|GO:0009615|GO:0051607|GO:0000422|GO:0043207|GO:0016236|GO:0045598|GO:0050691|GO:0098792|GO:0030154|GO:…	immune system process|cellular process|developmental process|metabolic process|binding|response to stimulus|response to external stimulus|autophagy|protein binding|regulation of cellular process|cellular response to stimulus|catabolic process|regulation of developmental process|response to biotic stimulus|single-organism developmental process|regulation of immune system process|response to other …	18:56296919-56301647	9.64992	569.348	-5.88265	2.12e-34	DOWN	7594
ENSBTAG00000033464	SPA17	sperm autoantigenic protein 17 [Source:HGNC Symbol;Acc:HGNC:11210]	GO:0016020|GO:0009987|GO:0005623|GO:0022414|GO:0005488|GO:0000003|GO:0044702|GO:0042995|GO:0005929|GO:0005515|GO:0005886|GO:0009986|GO:0005622|GO:0019953|GO:0071944|GO:0008037|GO:0005737|GO:0036126|GO:0031514|GO:0005516|GO:0009897|GO:0097228|GO:0035036|GO:0072372|GO:0035686|GO:0009566|GO:0007339|GO:0007338	membrane|cellular process|cell|reproductive process|binding|reproduction|single organism reproductive process|cell projection|cilium|protein binding|plasma membrane|cell surface|intracellular|sexual reproduction|cell periphery|cell recognition|cytoplasm|sperm flagellum|motile cilium|calmodulin binding|external side of plasma membrane|sperm principal piece|sperm-egg recognition|primary cilium|sper…	29:28523797-28537744	11.3585	389.367	-5.09929	5.8e-31	DOWN	30014
ENSBTAG00000031673	ARRDC5	arrestin domain containing 5 [Source:HGNC Symbol;Acc:HGNC:31407]	GO:0009987|GO:0050896|GO:0023052|GO:0050794|GO:0051716|GO:0007165|GO:0007154	cellular process|response to stimulus|signaling|regulation of cellular process|cellular response to stimulus|signal transduction|cell communication	7:20473898-20486894	0.88851	29.0338	-5.0302	5.95e-18	DOWN	114
ENSBTAG00000016249	NAGS	N-acetylglutamate synthase [Source:HGNC Symbol;Acc:HGNC:17996]	GO:0003824|GO:0009987|GO:0005623|GO:0008152|GO:0005488|GO:0009058|GO:0044238|GO:0044237|GO:0006807|GO:0005622|GO:0016740|GO:0043229|GO:0043227|GO:0071704|GO:0036094|GO:0005737|GO:0016746|GO:0006082|GO:0006520|GO:0043231|GO:0043169|GO:0044249|GO:0005759|GO:0016747|GO:0034618|GO:0008652|GO:0031406|GO:0005739|GO:0019752|GO:0016410|GO:0016407|GO:0016597|GO:0008080|GO:0006536|GO:0006525|GO:0006526|GO:…	catalytic activity|cellular process|cell|metabolic process|binding|biosynthetic process|primary metabolic process|cellular metabolic process|nitrogen compound metabolic process|intracellular|transferase activity|intracellular organelle|membrane-bounded organelle|organic substance metabolic process|small molecule binding|cytoplasm|transferase activity, transferring acyl groups|organic acid metabol…	19:44486048-44491268	0.986818	27.294	-4.78966	7.08e-23	DOWN	12480
ENSBTAG00000031084	CDRT4	CMT1A duplicated region transcript 4 [Source:HGNC Symbol;Acc:HGNC:14383]	GO:0005488|GO:0005515	binding|protein binding	19:33524875-33548224	0.738062	14.5186	-4.29801	1.23e-10	DOWN	2409
ENSBTAG00000004296	MORN5	MORN repeat containing 5 [Source:HGNC Symbol;Acc:HGNC:17841]	-	-	11:93029874-93064357	1.46058	25.281	-4.11344	6.59e-14	DOWN	10696
ENSBTAG00000006949	SPAG4	sperm associated antigen 4 [Source:HGNC Symbol;Acc:HGNC:11214]	GO:0005488|GO:0005515	binding|protein binding	13:65499318-65504023	1.09564	17.4937	-3.99699	4.71e-14	DOWN	7218
ENSBTAG00000009618	NEK2	NIMA related kinase 2 [Source:HGNC Symbol;Acc:HGNC:7745]	GO:0003824|GO:0009987|GO:0005623|GO:0032502|GO:0008152|GO:0032991|GO:0005488|GO:0009058|GO:0005515|GO:0050794|GO:0044238|GO:0048856|GO:0044237|GO:0043234|GO:0006807|GO:0019222|GO:0005622|GO:0030496|GO:0044767|GO:0051641|GO:0016740|GO:0097159|GO:0016043|GO:0009893|GO:0043229|GO:0097367|GO:0043227|GO:0071704|GO:0036094|GO:0043085|GO:0032206|GO:0005737|GO:0000166|GO:0051128|GO:0006996|GO:1901360|GO:…	catalytic activity|cellular process|cell|developmental process|metabolic process|macromolecular complex|binding|biosynthetic process|protein binding|regulation of cellular process|primary metabolic process|anatomical structure development|cellular metabolic process|protein complex|nitrogen compound metabolic process|regulation of metabolic process|intracellular|midbody|single-organism development…	16:73674452-73683624	7.52845	102.101	-3.7615	1.15e-19	DOWN	6
ENSBTAG00000003634	CISD1	CDGSH iron sulfur domain 1 [Source:HGNC Symbol;Acc:HGNC:30880]	GO:0016020|GO:0009987|GO:0005623|GO:0008152|GO:0005576|GO:0005488|GO:0031090|GO:0050794|GO:0019867|GO:0044237|GO:0019222|GO:0005622|GO:0031224|GO:0043229|GO:0043227|GO:1903561|GO:0005737|GO:0055114|GO:0031966|GO:0051536|GO:0098588|GO:0016021|GO:0070062|GO:0031982|GO:0006091|GO:0043231|GO:0043169|GO:0005740|GO:0051537|GO:0005741|GO:0046872|GO:0045333|GO:0005739|GO:0043457	membrane|cellular process|cell|metabolic process|extracellular region|binding|organelle membrane|regulation of cellular process|outer membrane|cellular metabolic process|regulation of metabolic process|intracellular|intrinsic component of membrane|intracellular organelle|membrane-bounded organelle|extracellular vesicle|cytoplasm|oxidation-reduction process|mitochondrial membrane|iron-sulfur clust…	26:742617-760794	15.0188	194.666	-3.69616	2.54e-18	DOWN	23164
ENSBTAG00000032340	KNSTRN	kinetochore-localized astrin/SPAG5 binding protein [Source:HGNC Symbol;Acc:HGNC:30767]	GO:0009987|GO:0005623|GO:0032991|GO:0005488|GO:0005515|GO:0050794|GO:0043234|GO:0005622|GO:0051641|GO:0016043|GO:0043229|GO:0005737|GO:0051128|GO:0006996|GO:0000776|GO:0032880|GO:0060341|GO:0007017|GO:0008104|GO:0032886|GO:0007049|GO:0051726|GO:0051983|GO:0007059|GO:0005874|GO:0035371|GO:1903047|GO:0005856|GO:0034613|GO:0051988|GO:1903827|GO:0033043|GO:0008608|GO:0051276|GO:1990752|GO:0007010|GO:…	cellular process|cell|macromolecular complex|binding|protein binding|regulation of cellular process|protein complex|intracellular|cellular localization|cellular component organization|intracellular organelle|cytoplasm|regulation of cellular component organization|organelle organization|kinetochore|regulation of protein localization|regulation of cellular localization|microtubule-based process|pro…	10:36117898-36127741	8.12112	88.1313	-3.4399	1.65e-20	DOWN	3345
ENSBTAG00000030567	ODF2	outer dense fiber of sperm tails 2 [Source:HGNC Symbol;Acc:HGNC:8114]	GO:0009987|GO:0005623|GO:0032502|GO:0032991|GO:0005488|GO:0042995|GO:0005929|GO:0005515|GO:0050794|GO:0048856|GO:0050793|GO:0009653|GO:0043234|GO:0005622|GO:0044767|GO:0016043|GO:0048646|GO:0043229|GO:0043227|GO:0005737|GO:0051128|GO:0006996|GO:0036064|GO:0030030|GO:0019899|GO:0060491|GO:0048869|GO:0097539|GO:0022607|GO:0043231|GO:0072372|GO:1902115|GO:0000902|GO:0032990|GO:0005634|GO:0030031|GO:…	cellular process|cell|developmental process|macromolecular complex|binding|cell projection|cilium|protein binding|regulation of cellular process|anatomical structure development|regulation of developmental process|anatomical structure morphogenesis|protein complex|intracellular|single-organism developmental process|cellular component organization|anatomical structure formation involved in morphog…	11:99047692-99074785	28.4126	266.38	-3.22888	3.39e-16	DOWN	312
ENSBTAG00000008765	PRADC1	protease associated domain containing 1 [Source:HGNC Symbol;Acc:HGNC:16047]	GO:0005576|GO:0005488|GO:0005515|GO:0043227|GO:1903561|GO:0070062|GO:0031982	extracellular region|binding|protein binding|membrane-bounded organelle|extracellular vesicle|extracellular exosome|vesicle	11:11202919-11207042	4.71977	42.5755	-3.17323	5.25e-16	DOWN	4
ENSBTAG00000019496	CDKN3	cyclin dependent kinase inhibitor 3 [Source:HGNC Symbol;Acc:HGNC:1791]	GO:0003824|GO:0009987|GO:0005623|GO:0008152|GO:0005488|GO:0005515|GO:0050794|GO:0044238|GO:0044237|GO:0005622|GO:0016740|GO:0016787|GO:0071704|GO:0005737|GO:0019538|GO:0016772|GO:0016788|GO:0007049|GO:0051726|GO:0045786|GO:0043412|GO:0007050|GO:0006796|GO:0048471|GO:0016301|GO:0042578|GO:0044267|GO:0036211|GO:0006464|GO:0016791|GO:0016311|GO:0016310|GO:0004721|GO:0006470|GO:0035335|GO:0008138|GO:…	catalytic activity|cellular process|cell|metabolic process|binding|protein binding|regulation of cellular process|primary metabolic process|cellular metabolic process|intracellular|transferase activity|hydrolase activity|organic substance metabolic process|cytoplasm|protein metabolic process|transferase activity, transferring phosphorus-containing groups|hydrolase activity, acting on ester bonds|…	10:67155091-67171864	6.4068	55.4582	-3.11372	2.22e-10	DOWN	54
ENSBTAG00000013211	CFAP97	cilia and flagella associated protein 97 [Source:HGNC Symbol;Acc:HGNC:29276]	-	-	27:14553986-14572723	14.9372	113.518	-2.92594	2.58e-14	DOWN	81
ENSBTAG00000012225	KPNA2	karyopherin subunit alpha 2 [Source:HGNC Symbol;Acc:HGNC:6395]	GO:0016020|GO:0005623|GO:0005488|GO:0005215|GO:0005515|GO:0051234|GO:0005622|GO:0051641|GO:0097159|GO:0033218|GO:0043229|GO:0043227|GO:0045184|GO:0005737|GO:0003676|GO:0019899|GO:0008565|GO:0008104|GO:0043231|GO:0006810|GO:0042277|GO:0015031|GO:0005634|GO:0034613|GO:0003723|GO:0072594|GO:0005654|GO:0031981|GO:0006606|GO:0046907|GO:0005048|GO:0017038|GO:0042826|GO:0033365|GO:0044822|GO:0006605|GO:…	membrane|cell|binding|transporter activity|protein binding|establishment of localization|intracellular|cellular localization|organic cyclic compound binding|amide binding|intracellular organelle|membrane-bounded organelle|establishment of protein localization|cytoplasm|nucleic acid binding|enzyme binding|protein transporter activity|protein localization|intracellular membrane-bounded organelle|tr…	19:49569375-49579204	27.473	208.501	-2.92396	6.84e-16	DOWN	28
ENSBTAG00000016838	SRPK1	SRSF protein kinase 1 [Source:HGNC Symbol;Acc:HGNC:11305]	GO:0016020|GO:0003824|GO:0009987|GO:0005623|GO:0008152|GO:0005488|GO:0050896|GO:0023052|GO:0005515|GO:0044419|GO:0005886|GO:0050794|GO:0044238|GO:0051716|GO:0044237|GO:0006807|GO:0019222|GO:0005622|GO:0016740|GO:0097159|GO:0043229|GO:0097367|GO:0071944|GO:0043227|GO:0071704|GO:0036094|GO:0016032|GO:0005737|GO:0000166|GO:0003676|GO:1901360|GO:0006725|GO:0048524|GO:0048525|GO:0006139|GO:0050792|GO:…	membrane|catalytic activity|cellular process|cell|metabolic process|binding|response to stimulus|signaling|protein binding|interspecies interaction between organisms|plasma membrane|regulation of cellular process|primary metabolic process|cellular response to stimulus|cellular metabolic process|nitrogen compound metabolic process|regulation of metabolic process|intracellular|transferase activity|…	23:9753030-9789545	34.5938	257.924	-2.89836	7.47e-17	DOWN	10
ENSBTAG00000019522	PPM1G	protein phosphatase, Mg2+/Mn2+ dependent 1G [Source:HGNC Symbol;Acc:HGNC:9278]	GO:0003824|GO:0009987|GO:0005623|GO:0008152|GO:0005488|GO:0005515|GO:0050794|GO:0044238|GO:0044237|GO:0005622|GO:0016787|GO:0043229|GO:0043227|GO:0071704|GO:0005737|GO:0019538|GO:0016788|GO:0007049|GO:0051726|GO:0045786|GO:0043231|GO:0043169|GO:0005634|GO:0043412|GO:0007050|GO:0006796|GO:0005654|GO:0031981|GO:0046872|GO:0042578|GO:0044267|GO:0036211|GO:0006464|GO:0016791|GO:0016311|GO:0004721|GO:…	catalytic activity|cellular process|cell|metabolic process|binding|protein binding|regulation of cellular process|primary metabolic process|cellular metabolic process|intracellular|hydrolase activity|intracellular organelle|membrane-bounded organelle|organic substance metabolic process|cytoplasm|protein metabolic process|hydrolase activity, acting on ester bonds|cell cycle|regulation of cell cycl…	11:72252676-72273095	28.6103	194.743	-2.76697	9.14e-14	DOWN	1872
ENSBTAG00000016319	CYB5D2	cytochrome b5 domain containing 2 [Source:HGNC Symbol;Acc:HGNC:28471]	GO:0016020|GO:0009987|GO:0005623|GO:0032502|GO:0005576|GO:0005488|GO:0050794|GO:0048856|GO:0050793|GO:0012505|GO:0044767|GO:0097159|GO:0048468|GO:0045597|GO:0048869|GO:0045595|GO:0007275|GO:0051960|GO:0030154|GO:0007399|GO:0050769|GO:0010720|GO:0020037|GO:0050767|GO:0030182|GO:0022008|GO:0045666|GO:0048699|GO:0045664	membrane|cellular process|cell|developmental process|extracellular region|binding|regulation of cellular process|anatomical structure development|regulation of developmental process|endomembrane system|single-organism developmental process|organic cyclic compound binding|cell development|positive regulation of cell differentiation|cellular developmental process|regulation of cell differentiation|…	19:25323256-25329033	16.5237	100.418	-2.60341	2e-14	DOWN	414
ENSBTAG00000007014	CEP63	centrosomal protein 63 [Source:HGNC Symbol;Acc:HGNC:25815]	GO:0009987|GO:0005623|GO:0005488|GO:0005515|GO:0005622|GO:0016043|GO:0043229|GO:0005737|GO:0006996|GO:0007017|GO:0022607|GO:0007049|GO:0007098|GO:0051298|GO:0005856|GO:0005814|GO:0098534|GO:0007010|GO:0007099|GO:0005815|GO:0000226|GO:0031023|GO:0070925|GO:0005813|GO:0015630|GO:0098535|GO:0051297	cellular process|cell|binding|protein binding|intracellular|cellular component organization|intracellular organelle|cytoplasm|organelle organization|microtubule-based process|cellular component assembly|cell cycle|centrosome cycle|centrosome duplication|cytoskeleton|centriole|centriole assembly|cytoskeleton organization|centriole replication|microtubule organizing center|microtubule cytoskeleton …	1:135871800-135935191	12.7036	73.5762	-2.534	1.86e-11	DOWN	27
ENSBTAG00000032862	DYDC2	DPY30 domain containing 2 [Source:HGNC Symbol;Acc:HGNC:23468]	-	-	28:35953579-35958219	2.70908	14.7599	-2.44581	6.07e-07	DOWN	2614
ENSBTAG00000009504	REEP4	receptor accessory protein 4 [Source:HGNC Symbol;Acc:HGNC:26176]	GO:0016020|GO:0009987|GO:0005623|GO:0005488|GO:0031090|GO:0005515|GO:0005789|GO:0044877|GO:0012505|GO:0005622|GO:0042175|GO:0031224|GO:0016043|GO:0043229|GO:0043227|GO:0010256|GO:0005737|GO:0006996|GO:0051301|GO:0008092|GO:0061024|GO:0032403|GO:0005783|GO:0098588|GO:0016021|GO:0007049|GO:0043231|GO:0005874|GO:1903047|GO:0005856|GO:0008017|GO:0000278|GO:0015631|GO:0007067|GO:0006997|GO:0006998|GO:…	membrane|cellular process|cell|binding|organelle membrane|protein binding|endoplasmic reticulum membrane|macromolecular complex binding|endomembrane system|intracellular|nuclear outer membrane-endoplasmic reticulum membrane network|intrinsic component of membrane|cellular component organization|intracellular organelle|membrane-bounded organelle|endomembrane system organization|cytoplasm|organelle…	8:69953831-69957840	4.16282	22.4504	-2.43111	5.75e-11	DOWN	13
ENSBTAG00000000067	SDF2L1	stromal cell derived factor 2 like 1 [Source:HGNC Symbol;Acc:HGNC:10676]	GO:0016020|GO:0005623|GO:0032991|GO:0012505|GO:0043234|GO:0005622|GO:0043229|GO:0043227|GO:0005737|GO:0005783|GO:0034663|GO:0043231|GO:0005788	membrane|cell|macromolecular complex|endomembrane system|protein complex|intracellular|intracellular organelle|membrane-bounded organelle|cytoplasm|endoplasmic reticulum|endoplasmic reticulum chaperone complex|intracellular membrane-bounded organelle|endoplasmic reticulum lumen	17:74104345-74106285	6.50445	33.4672	-2.36325	2.45e-08	DOWN	53
ENSBTAG00000004844	ARL2BP	ADP ribosylation factor like GTPase 2 binding protein [Source:HGNC Symbol;Acc:HGNC:17146]	GO:0000988|GO:0009987|GO:0005623|GO:0008152|GO:0005488|GO:0050896|GO:0023052|GO:0009058|GO:0042995|GO:0005929|GO:0005515|GO:0050794|GO:0044238|GO:0051716|GO:0044237|GO:0006807|GO:0019222|GO:0000989|GO:0005622|GO:0030496|GO:0051641|GO:0009893|GO:0043229|GO:0043227|GO:0023051|GO:0071704|GO:0003712|GO:0005737|GO:1901360|GO:0006725|GO:0005758|GO:0006139|GO:0046483|GO:0010646|GO:0019538|GO:0008104|GO:…	transcription factor activity, protein binding|cellular process|cell|metabolic process|binding|response to stimulus|signaling|biosynthetic process|cell projection|cilium|protein binding|regulation of cellular process|primary metabolic process|cellular response to stimulus|cellular metabolic process|nitrogen compound metabolic process|regulation of metabolic process|transcription factor activity, …	18:25334588-25339259	19.8572	97.9228	-2.30198	6.34e-12	DOWN	7
ENSBTAG00000019446	ELP5	elongator acetyltransferase complex subunit 5 [Source:HGNC Symbol;Acc:HGNC:30617]	GO:0009987|GO:0005623|GO:0032991|GO:0005488|GO:0040011|GO:0005515|GO:0048870|GO:0050794|GO:0043234|GO:0005622|GO:0040017|GO:0043229|GO:0043227|GO:0040012|GO:0016477|GO:0005737|GO:0006928|GO:2000145|GO:0051270|GO:2000147|GO:0043231|GO:0051272|GO:0033588|GO:0005634|GO:0030335|GO:0030334	cellular process|cell|macromolecular complex|binding|locomotion|protein binding|cell motility|regulation of cellular process|protein complex|intracellular|positive regulation of locomotion|intracellular organelle|membrane-bounded organelle|regulation of locomotion|cell migration|cytoplasm|movement of cell or subcellular component|regulation of cell motility|regulation of cellular component moveme…	19:27596778-27602464	34.0351	160.715	-2.23941	3.19e-11	DOWN	14
ENSBTAG00000045858	DNAJB1	DnaJ heat shock protein family (Hsp40) member B1 [Source:HGNC Symbol;Acc:HGNC:5270]	GO:0009987|GO:0005488|GO:0005515|GO:0006457|GO:0051082	cellular process|binding|protein binding|protein folding|unfolded protein binding	7:53859676-53860389	0.473824	2.13896	-2.17449	0.00654739	DOWN	3
ENSBTAG00000046192	AK6	adenylate kinase 6 [Source:HGNC Symbol;Acc:HGNC:49151]	GO:0016020|GO:0003824|GO:0009987|GO:0005623|GO:0008152|GO:0005488|GO:0005515|GO:0044238|GO:0044237|GO:0006807|GO:0005622|GO:0016740|GO:0016787|GO:0097159|GO:0043229|GO:0097367|GO:0043227|GO:0071704|GO:0036094|GO:0000166|GO:0019637|GO:1901360|GO:0006725|GO:0006139|GO:0016817|GO:0046483|GO:0001882|GO:0016772|GO:0043231|GO:0005634|GO:0016818|GO:0006796|GO:0005654|GO:0031981|GO:0032549|GO:0016301|GO:…	membrane|catalytic activity|cellular process|cell|metabolic process|binding|protein binding|primary metabolic process|cellular metabolic process|nitrogen compound metabolic process|intracellular|transferase activity|hydrolase activity|organic cyclic compound binding|intracellular organelle|carbohydrate derivative binding|membrane-bounded organelle|organic substance metabolic process|small molecul…	20:10300553-10314075	13.5273	57.918	-2.09814	1.57e-10	DOWN	3417
ENSBTAG00000046775	MAN1B1	mannosidase alpha class 1B member 1 [Source:HGNC Symbol;Acc:HGNC:6823]	GO:0016020|GO:0003824|GO:0009987|GO:0005623|GO:0008152|GO:0005576|GO:0005488|GO:0050896|GO:0009058|GO:0044238|GO:0051716|GO:0009056|GO:0044237|GO:0012505|GO:0005622|GO:0016787|GO:0006950|GO:0043229|GO:0043227|GO:1903561|GO:0071704|GO:0010033|GO:0005737|GO:0036503|GO:0019538|GO:0033554|GO:0005783|GO:0031982|GO:0043231|GO:0016798|GO:0043169|GO:0044249|GO:0006486|GO:0005975|GO:0043412|GO:0030163|GO:…	membrane|catalytic activity|cellular process|cell|metabolic process|extracellular region|binding|response to stimulus|biosynthetic process|primary metabolic process|cellular response to stimulus|catabolic process|cellular metabolic process|endomembrane system|intracellular|hydrolase activity|response to stress|intracellular organelle|membrane-bounded organelle|extracellular vesicle|organic substa…	11:106125018-106152298	13.4453	55.4831	-2.04494	5.02e-08	DOWN	242
ENSBTAG00000002708	MRPL42	mitochondrial ribosomal protein L42 [Source:HGNC Symbol;Acc:HGNC:14493]	GO:0016020|GO:0005623|GO:0032991|GO:0005488|GO:0031090|GO:0005886|GO:0005622|GO:0097159|GO:0043229|GO:0071944|GO:0043227|GO:0005737|GO:0003676|GO:0031966|GO:0005761|GO:0019866|GO:0044391|GO:0043231|GO:0030529|GO:0005743|GO:0005759|GO:0005740|GO:0003723|GO:0005763|GO:0015935|GO:0005739|GO:0005840|GO:0044822	membrane|cell|macromolecular complex|binding|organelle membrane|plasma membrane|intracellular|organic cyclic compound binding|intracellular organelle|cell periphery|membrane-bounded organelle|cytoplasm|nucleic acid binding|mitochondrial membrane|mitochondrial ribosome|organelle inner membrane|ribosomal subunit|intracellular membrane-bounded organelle|intracellular ribonucleoprotein complex|mitoch…	5:23426161-23456891	21.2226	85.6419	-2.01272	4.02e-10	DOWN	692
ENSBTAG00000000225	POLB	polymerase (DNA) beta [Source:HGNC Symbol;Acc:HGNC:9174]	GO:0003824|GO:0002376|GO:0009987|GO:0005623|GO:0032502|GO:0008152|GO:0032991|GO:0005488|GO:0050896|GO:0023052|GO:0009058|GO:0005515|GO:0050794|GO:0044238|GO:0051716|GO:0048856|GO:0044877|GO:0009653|GO:0044237|GO:0043234|GO:0006807|GO:0002520|GO:0005622|GO:0044767|GO:0016740|GO:0097159|GO:0016829|GO:0006950|GO:0043229|GO:0043227|GO:0071704|GO:0009887|GO:0048513|GO:0005737|GO:0003676|GO:0016445|GO:…	catalytic activity|immune system process|cellular process|cell|developmental process|metabolic process|macromolecular complex|binding|response to stimulus|signaling|biosynthetic process|protein binding|regulation of cellular process|primary metabolic process|cellular response to stimulus|anatomical structure development|macromolecular complex binding|anatomical structure morphogenesis|cellular me…	27:36877980-36902798	30.7484	121.639	-1.98402	4.69e-09	DOWN	6508
ENSBTAG00000002707	IPO4	importin 4 [Source:HGNC Symbol;Acc:HGNC:19426]	GO:0016020|GO:0009987|GO:0005623|GO:0032991|GO:0005488|GO:0005515|GO:0000785|GO:0051234|GO:0043234|GO:0005622|GO:0051641|GO:0016043|GO:0043229|GO:0043227|GO:0045184|GO:0006996|GO:0000790|GO:0019899|GO:0008104|GO:0022607|GO:0043231|GO:0006810|GO:0015031|GO:0005634|GO:0000228|GO:0034613|GO:0051276|GO:0031981|GO:0051020|GO:0005694|GO:0006461|GO:0046907|GO:0006325|GO:0031267|GO:0031497|GO:0006334|GO:…	membrane|cellular process|cell|macromolecular complex|binding|protein binding|chromatin|establishment of localization|protein complex|intracellular|cellular localization|cellular component organization|intracellular organelle|membrane-bounded organelle|establishment of protein localization|organelle organization|nuclear chromatin|enzyme binding|protein localization|cellular component assembly|int…	10:20801455-20810605	16.8825	62.8767	-1.897	3.33e-09	DOWN	1446
ENSBTAG00000011244	TESK2	testis-specific kinase 2 [Source:HGNC Symbol;Acc:HGNC:11732]	GO:0003824|GO:0009987|GO:0005623|GO:0008152|GO:0005488|GO:0005515|GO:0044238|GO:0044237|GO:0005622|GO:0016740|GO:0097159|GO:0043229|GO:0097367|GO:0043227|GO:0071704|GO:0036094|GO:0000166|GO:0019538|GO:0001882|GO:0016772|GO:0043231|GO:0005634|GO:0043412|GO:0016773|GO:0006796|GO:0005654|GO:0031981|GO:0032549|GO:0016301|GO:0001883|GO:0017076|GO:0044267|GO:0036211|GO:0006464|GO:0005524|GO:0004672|GO:…	catalytic activity|cellular process|cell|metabolic process|binding|protein binding|primary metabolic process|cellular metabolic process|intracellular|transferase activity|organic cyclic compound binding|intracellular organelle|carbohydrate derivative binding|membrane-bounded organelle|organic substance metabolic process|small molecule binding|nucleotide binding|protein metabolic process|nucleosid…	3:101181344-101319846	6.12578	21.3198	-1.79922	8.58e-08	DOWN	689
ENSBTAG00000018742	MTCH2	mitochondrial carrier 2 [Source:HGNC Symbol;Acc:HGNC:17587]	GO:0016020|GO:0009987|GO:0005623|GO:0005576|GO:0031090|GO:0019867|GO:0051234|GO:0005622|GO:0051641|GO:0031224|GO:0016043|GO:0043229|GO:0043227|GO:1903561|GO:0005737|GO:0006996|GO:0031966|GO:0019866|GO:0061024|GO:0008219|GO:0008104|GO:0098588|GO:0016021|GO:0070062|GO:0031982|GO:0090559|GO:0043231|GO:0006810|GO:0005743|GO:0005634|GO:0005740|GO:0007006|GO:0034613|GO:0046902|GO:0005741|GO:0046907|GO:…	membrane|cellular process|cell|extracellular region|organelle membrane|outer membrane|establishment of localization|intracellular|cellular localization|intrinsic component of membrane|cellular component organization|intracellular organelle|membrane-bounded organelle|extracellular vesicle|cytoplasm|organelle organization|mitochondrial membrane|organelle inner membrane|membrane organization|cell de…	15:78613666-78633634	20.3529	69.1857	-1.76524	1.1e-07	DOWN	376
ENSBTAG00000021708	CEP128	centrosomal protein 128 [Source:HGNC Symbol;Acc:HGNC:20359]	GO:0005623|GO:0005622|GO:0043229|GO:0005737|GO:0005856|GO:0005814|GO:0005815|GO:0005819|GO:0000922|GO:0005813|GO:0015630	cell|intracellular|intracellular organelle|cytoplasm|cytoskeleton|centriole|microtubule organizing center|spindle|spindle pole|centrosome|microtubule cytoskeleton	10:93172488-93368739	9.37463	30.8632	-1.71905	2.64e-07	DOWN	146
ENSBTAG00000004315	HDLBP	high density lipoprotein binding protein [Source:HGNC Symbol;Acc:HGNC:4857]	GO:0005623|GO:0005488|GO:0005622|GO:0097159|GO:0005737|GO:0003676|GO:0003723	cell|binding|intracellular|organic cyclic compound binding|cytoplasm|nucleic acid binding|RNA binding	3:120904562-120960962	64.6287	208.422	-1.68926	5.08e-07	DOWN	1146
ENSBTAG00000012417	ARL14EP	ADP ribosylation factor like GTPase 14 effector protein [Source:HGNC Symbol;Acc:HGNC:26798]	GO:0005623|GO:0005488|GO:0005515|GO:0005622|GO:0005737	cell|binding|protein binding|intracellular|cytoplasm	15:61834229-61847775	35.9968	98.2256	-1.44823	7.71e-06	DOWN	24
ENSBTAG00000003303	MRPL58	mitochondrial ribosomal protein L58 [Source:HGNC Symbol;Acc:HGNC:5359]	GO:0016020|GO:0003824|GO:0009987|GO:0005623|GO:0008152|GO:0032991|GO:0005488|GO:0009058|GO:0031090|GO:0050794|GO:0044238|GO:0044877|GO:0044237|GO:0006807|GO:0019222|GO:0005622|GO:0016787|GO:0097159|GO:0016043|GO:0043229|GO:0043227|GO:0071704|GO:0005737|GO:0003676|GO:0006996|GO:0031966|GO:0005761|GO:0019866|GO:0019538|GO:0043021|GO:0044391|GO:0016788|GO:0043231|GO:0030529|GO:0044249|GO:0005762|GO:…	membrane|catalytic activity|cellular process|cell|metabolic process|macromolecular complex|binding|biosynthetic process|organelle membrane|regulation of cellular process|primary metabolic process|macromolecular complex binding|cellular metabolic process|nitrogen compound metabolic process|regulation of metabolic process|intracellular|hydrolase activity|organic cyclic compound binding|cellular com…	19:57040855-57047924	19.8788	53.5495	-1.42964	9.56e-06	DOWN	21
ENSBTAG00000020436	KIF27	kinesin family member 27 [Source:HGNC Symbol;Acc:HGNC:18632]	GO:0003824|GO:0009987|GO:0005623|GO:0032502|GO:0008152|GO:0005576|GO:0032991|GO:0005488|GO:0050896|GO:0023052|GO:0042995|GO:0005929|GO:0005515|GO:0050794|GO:0051716|GO:0048856|GO:0044877|GO:0009653|GO:0043234|GO:0005622|GO:0044767|GO:0016787|GO:0097159|GO:0016043|GO:0048646|GO:0043229|GO:0097367|GO:0043227|GO:1903561|GO:0036094|GO:0048513|GO:0006928|GO:0000166|GO:0006996|GO:0030030|GO:0005875|GO:…	catalytic activity|cellular process|cell|developmental process|metabolic process|extracellular region|macromolecular complex|binding|response to stimulus|signaling|cell projection|cilium|protein binding|regulation of cellular process|cellular response to stimulus|anatomical structure development|macromolecular complex binding|anatomical structure morphogenesis|protein complex|intracellular|single…	8:78439020-78524275	38.7399	95.4654	-1.30116	0.000119551	DOWN	2
ENSBTAG00000010961	LYRM7	LYR motif containing 7 [Source:HGNC Symbol;Acc:HGNC:28072]	GO:0005623|GO:0005622|GO:0043229|GO:0043227|GO:0005737|GO:0043231|GO:0005739	cell|intracellular|intracellular organelle|membrane-bounded organelle|cytoplasm|intracellular membrane-bounded organelle|mitochondrion	7:24487322-24508916	31.8621	77.4888	-1.28215	0.000127107	DOWN	862
ENSBTAG00000009683	PSMA6	proteasome subunit alpha type-6 [Source:RefSeq peptide;Acc:NP_001039427]	GO:0003824|GO:0009987|GO:0005623|GO:0008152|GO:0005576|GO:0032991|GO:0005488|GO:0009058|GO:0005515|GO:0050794|GO:0044238|GO:0009056|GO:0044237|GO:0043234|GO:0006807|GO:0019222|GO:0005622|GO:0016787|GO:0097159|GO:0009893|GO:0043229|GO:0043227|GO:1903561|GO:0071704|GO:0005737|GO:0003676|GO:0008233|GO:0005839|GO:1901360|GO:0006725|GO:0006139|GO:0046483|GO:0019538|GO:0000502|GO:0019773|GO:0051090|GO:…	catalytic activity|cellular process|cell|metabolic process|extracellular region|macromolecular complex|binding|biosynthetic process|protein binding|regulation of cellular process|primary metabolic process|catabolic process|cellular metabolic process|protein complex|nitrogen compound metabolic process|regulation of metabolic process|intracellular|hydrolase activity|organic cyclic compound binding|…	21:45974822-45998591	42.5514	102.712	-1.27133	6.78e-06	DOWN	67149
ENSBTAG00000016457	FXR1	FMR1 autosomal homolog 1 [Source:HGNC Symbol;Acc:HGNC:4023]	GO:0016020|GO:0045202|GO:0009987|GO:0005623|GO:0032502|GO:0008152|GO:0032991|GO:0005488|GO:0009058|GO:0042995|GO:0005515|GO:0050794|GO:0044238|GO:0048856|GO:0044237|GO:0006807|GO:0019222|GO:0005622|GO:0044767|GO:0097159|GO:0043229|GO:0043227|GO:0071704|GO:0043034|GO:0048513|GO:0005737|GO:0003676|GO:0061061|GO:0043197|GO:0031324|GO:0009890|GO:0019538|GO:0007275|GO:0043231|GO:0030529|GO:0043005|GO:…	membrane|synapse|cellular process|cell|developmental process|metabolic process|macromolecular complex|binding|biosynthetic process|cell projection|protein binding|regulation of cellular process|primary metabolic process|anatomical structure development|cellular metabolic process|nitrogen compound metabolic process|regulation of metabolic process|intracellular|single-organism developmental process…	1:86678925-86751963	84.9721	193.373	-1.18633	0.000220909	DOWN	9
ENSBTAG00000014430	CDC26	cell division cycle 26 [Source:HGNC Symbol;Acc:HGNC:17839]	GO:0009987|GO:0005623|GO:0008152|GO:0032991|GO:0005488|GO:0005515|GO:0050794|GO:0044238|GO:0009056|GO:0044237|GO:0043234|GO:0005622|GO:0016043|GO:0043229|GO:0043227|GO:0071704|GO:0051128|GO:0006996|GO:0051301|GO:0019538|GO:0051302|GO:0007049|GO:0051726|GO:0051983|GO:0007059|GO:0000151|GO:0043231|GO:0044770|GO:1903047|GO:0005634|GO:0043412|GO:0030163|GO:0033043|GO:1990234|GO:0051276|GO:0051304|GO:…	cellular process|cell|metabolic process|macromolecular complex|binding|protein binding|regulation of cellular process|primary metabolic process|catabolic process|cellular metabolic process|protein complex|intracellular|cellular component organization|intracellular organelle|membrane-bounded organelle|organic substance metabolic process|regulation of cellular component organization|organelle organ…	8:104207699-104218857	13.3994	27.2782	-1.02558	0.00403338	DOWN	40
ENSBTAG00000007361	EHD1	EH domain containing 1 [Source:HGNC Symbol;Acc:HGNC:3242]	GO:0016020|GO:0009987|GO:0005623|GO:0032502|GO:0005488|GO:0031090|GO:0005515|GO:0005886|GO:0097006|GO:0050794|GO:0051050|GO:0048856|GO:0050793|GO:0009653|GO:0051234|GO:0012505|GO:0005622|GO:0044767|GO:0010884|GO:0051641|GO:0043209|GO:0097159|GO:0016043|GO:0048646|GO:0043229|GO:0097367|GO:0071944|GO:0043227|GO:0036094|GO:0006949|GO:0005737|GO:0000166|GO:0051128|GO:0010886|GO:0045597|GO:0031095|GO:…	membrane|cellular process|cell|developmental process|binding|organelle membrane|protein binding|plasma membrane|regulation of plasma lipoprotein particle levels|regulation of cellular process|positive regulation of transport|anatomical structure development|regulation of developmental process|anatomical structure morphogenesis|establishment of localization|endomembrane system|intracellular|single…	29:43704113-43708218	30.9542	62.9449	-1.02395	0.000250098	DOWN	20
ENSBTAG00000033190	PGM5	phosphoglucomutase 5 [Source:HGNC Symbol;Acc:HGNC:8908]	GO:0016020|GO:0003824|GO:0005623|GO:0008152|GO:0032991|GO:0005488|GO:0030054|GO:0005515|GO:0005886|GO:0044238|GO:0005911|GO:0043234|GO:0005622|GO:0016853|GO:0030055|GO:0043229|GO:0071944|GO:0071704|GO:0043034|GO:0005737|GO:0005913|GO:0005912|GO:0042383|GO:0031674|GO:0044291|GO:0009898|GO:0098797|GO:0016866|GO:0098562|GO:0030017|GO:0043169|GO:0030018|GO:0005975|GO:0043292|GO:0042641|GO:0014704|GO:…	membrane|catalytic activity|cell|metabolic process|macromolecular complex|binding|cell junction|protein binding|plasma membrane|primary metabolic process|cell-cell junction|protein complex|intracellular|isomerase activity|cell-substrate junction|intracellular organelle|cell periphery|organic substance metabolic process|costamere|cytoplasm|cell-cell adherens junction|adherens junction|sarcolemma|I…	8:44682699-44892128	16.4041	7.35102	1.15804	0.000289511	UP	2348
ENSBTAG00000006036	ERP27	endoplasmic reticulum protein 27 [Source:HGNC Symbol;Acc:HGNC:26495]	GO:0005623|GO:0005488|GO:0005515|GO:0012505|GO:0005622|GO:0043229|GO:0043227|GO:0005737|GO:0005783|GO:0043231|GO:0005788	cell|binding|protein binding|endomembrane system|intracellular|intracellular organelle|membrane-bounded organelle|cytoplasm|endoplasmic reticulum|intracellular membrane-bounded organelle|endoplasmic reticulum lumen	5:95397671-95422809	33.4871	12.6573	1.40364	2.32e-05	UP	5629
ENSBTAG00000010018	ATP7A	ATPase copper transporting alpha [Source:HGNC Symbol;Acc:HGNC:869]	GO:0016020|GO:0003824|GO:0009987|GO:0005623|GO:0008152|GO:0005488|GO:0005215|GO:0005515|GO:0005886|GO:0051234|GO:0012505|GO:0022857|GO:0019222|GO:0005622|GO:0016787|GO:0097159|GO:0031224|GO:0009893|GO:0043229|GO:0097367|GO:0071944|GO:0043227|GO:0036094|GO:0043085|GO:0005737|GO:0000166|GO:0016323|GO:0016817|GO:0005794|GO:0050790|GO:0001882|GO:0016021|GO:0031982|GO:0032767|GO:0042592|GO:0043231|GO:…	membrane|catalytic activity|cellular process|cell|metabolic process|binding|transporter activity|protein binding|plasma membrane|establishment of localization|endomembrane system|transmembrane transporter activity|regulation of metabolic process|intracellular|hydrolase activity|organic cyclic compound binding|intrinsic component of membrane|positive regulation of metabolic process|intracellular o…	X:79402956-79473209	22.6109	8.53985	1.40473	5.41e-06	UP	244
ENSBTAG00000012320	CETN1	centrin 1 [Source:HGNC Symbol;Acc:HGNC:1866]	GO:0009987|GO:0005623|GO:0005488|GO:0050896|GO:0042995|GO:0005929|GO:0005515|GO:0051716|GO:0044877|GO:0005622|GO:0016043|GO:0006950|GO:0043229|GO:0005737|GO:0006996|GO:0009266|GO:0051301|GO:0009408|GO:0008092|GO:0033554|GO:0032403|GO:0007049|GO:0072372|GO:0043169|GO:0031513|GO:1903047|GO:0005856|GO:0005814|GO:0008017|GO:0032795|GO:0000278|GO:0034605|GO:0005815|GO:0046872|GO:0015631|GO:0031683|GO:…	cellular process|cell|binding|response to stimulus|cell projection|cilium|protein binding|cellular response to stimulus|macromolecular complex binding|intracellular|cellular component organization|response to stress|intracellular organelle|cytoplasm|organelle organization|response to temperature stimulus|cell division|response to heat|cytoskeletal protein binding|cellular response to stress|prote…	24:35870001-35870886	0	367.009	#NAME?	1.27e-55	DOWN	10436
ENSBTAG00000002166	CRISP2	cysteine rich secretory protein 2 [Source:HGNC Symbol;Acc:HGNC:12024]	GO:0005576	extracellular region	23:22130935-22156052	0	219.725	#NAME?	1.93e-42	DOWN	8295
ENSBTAG00000034346	BTG4	BTG family member 4 [Source:HGNC Symbol;Acc:HGNC:13862]	GO:0009987|GO:0050794|GO:0007049|GO:0051726|GO:0045786|GO:0045930|GO:0000278|GO:0007346	cellular process|regulation of cellular process|cell cycle|regulation of cell cycle|negative regulation of cell cycle|negative regulation of mitotic cell cycle|mitotic cell cycle|regulation of mitotic cell cycle	15:22105614-22120867	0	12.3022	#NAME?	4.56e-16	DOWN	523
