# Supplementary material for: Characterization of PRDM9 Multifunctionality in Yak Testes Through Protein Interaction Mapping
Source: Int J Mol Sci. 2025 Feb 8;26(4):1420. doi: 10.3390/ijms26041420 (PMC11855755; doi:10.3390/ijms26041420)
Supplement: Supplementary file 1 [file ijms-26-01420-s001.zip › supplymentary table S4.xlsx]

## Sheet: Sheet2
GO term of correlation analysis data
GOTERM_BP_DIRECT	spermatogenesis	RT		4	7.3	0.011	1
GOTERM_BP_DIRECT	regulation of attachment of spindle microtubules to kinetochore	RT		2	3.6	0.017	1
GOTERM_BP_DIRECT	protein folding	RT		3	5.5	0.021	1
GOTERM_BP_DIRECT	nuclear envelope organization	RT		2	3.6	0.037	1
GOTERM_BP_DIRECT	response to unfolded protein	RT		2	3.6	0.043	1
GOTERM_BP_DIRECT	centriole replication	RT		2	3.6	0.047	1
GOTERM_BP_DIRECT	positive regulation of apoptotic process	RT		3	5.5	0.048	1
GOTERM_BP_DIRECT	cell division	RT		3	5.5	0.065	1
GOTERM_BP_DIRECT	Rho protein signal transduction	RT		2	3.6	0.077	1
